# Supplementary material for: Influence of Schistosoma mansoni and Hookworm Infection Intensities on Anaemia in Ugandan Villages
Source: PLoS Negl Trop Dis. 2015 Oct 29;9(10):e0004193. doi: 10.1371/journal.pntd.0004193 (PMC4626098; doi:10.1371/journal.pntd.0004193)
Supplement: S1 Dataset — (XLS) [file pntd.0004193.s002.xls]

## Sheet: Sheet1
id	age	gender	sm	hw	hb	malaria	business_n	fishing_occ_n	rice_farmer_n	school_teacher_n	other_occ_n	asc	tt
101	34	0	420	48	175	no incident in past 6 mo	0	1	0	0	0	0	0
101	5	0	12	0	94	at least 1 incident past 6 mo	0	1	0	0	0	0	0
102	5	0	252	36	118	no incident in past 6 mo	0	0	0	0	0	0	0
102	25	1	0	84	111	no incident in past 6 mo	0	0	0	0	0	0	0
103	27	1	0	0	132	no incident in past 6 mo	0	0	0	0	1	0	0
103	9	1	384	0	119	no incident in past 6 mo	0	0	0	0	1	0	0
104	5	0	36	0	122	at least 1 incident past 6 mo	1	0	0	0	0	0	0
104	20	1	0	0	124	at least 1 incident past 6 mo	1	0	0	0	0	0	0
105	5	1	1752	48	112	no incident in past 6 mo	0	0	0	0	1	0	0
105	30	1	12	192	114	at least 1 incident past 6 mo	0	0	0	0	1	0	0
106	48	0	48	0	140	at least 1 incident past 6 mo	0	0	1	0	0	0	0
106	13	1	228	0	137	no incident in past 6 mo	0	0	1	0	0	0	0
107	41	0	0	0	163	no incident in past 6 mo	0	0	1	0	0	0	0
107	7	1	168	0	113	at least 1 incident past 6 mo	0	0	1	0	0	0	0
108	8	0	0	0	115	no incident in past 6 mo	0	0	0	0	1	0	0
108	23	1	0	0	135	no incident in past 6 mo	0	0	0	0	1	0	0
109	32	1	0	24	136	no incident in past 6 mo	0	0	0	0	1	0	0
109	9	1	24	0	110	at least 1 incident past 6 mo	0	0	0	0	1	0	0
110	15	1	132	0	137	at least 1 incident past 6 mo	0	0	1	0	0	0	0
110	60	1	0	0	111	no incident in past 6 mo	0	0	1	0	0	0	0
111	8	0	228	0	119	at least 1 incident past 6 mo	0	0	0	0	0	0	0
111	26	1	0	0	141	no incident in past 6 mo	0	0	0	0	0	0	0
112	29	1	0	0	118	no incident in past 6 mo	0	0	0	0	0	0	0
112	10	0	684	0	121	no incident in past 6 mo	0	0	0	0	0	0	0
113	36	0	12	12	123	at least 1 incident past 6 mo	0	0	0	0	0	0	0
113	8	0	0	0	112	at least 1 incident past 6 mo	0	0	0	0	0	0	0
114	7	1	144	0	130	no incident in past 6 mo	0	0	0	1	0	0	0
114	40	1	0	60	138	no incident in past 6 mo	0	0	0	1	0	0	0
115	15	0	24	0	165	no incident in past 6 mo	0	1	0	0	0	0	0
115	43	0	60	0	153	no incident in past 6 mo	0	1	0	0	0	0	0
116	33	0	24	0	161	at least 1 incident past 6 mo	0	1	0	0	0	0	0
116	8	1	396	0	126	at least 1 incident past 6 mo	0	1	0	0	0	0	0
117	50	0	204	0	123	at least 1 incident past 6 mo	0	0	0	0	0	0	0
117	10	1	6912	0	108	at least 1 incident past 6 mo	0	0	0	0	0	0	0
118	15	1	120	0	115	at least 1 incident past 6 mo	0	0	0	0	1	0	0
118	32	0	0	0	145	no incident in past 6 mo	0	0	0	0	1	0	0
119	10	1	1140	0	77	at least 1 incident past 6 mo	0	0	0	0	0	0	24
119	39	1	0	48	121	at least 1 incident past 6 mo	0	0	0	0	0	0	0
120	5	0	156	0	110	at least 1 incident past 6 mo	0	0	0	0	1	0	0
120	28	1	0	0	118	at least 1 incident past 6 mo	0	0	0	0	1	0	0
121	5	1	36	0	104	at least 1 incident past 6 mo	0	1	0	0	0	0	0
121	39	0	108	0	146	no incident in past 6 mo	0	1	0	0	0	0	0
122	32	0	12	0	152	no incident in past 6 mo	0	1	0	0	0	0	0
122	5	1	0	0	122	no incident in past 6 mo	0	1	0	0	0	0	0
123	5	0	12	0	115	no incident in past 6 mo	0	1	0	0	0	0	0
123	20	1	24	0	126	no incident in past 6 mo	0	1	0	0	0	0	0
124	46	1	0	168	124	at least 1 incident past 6 mo	0	0	0	0	0	0	0
124	7	0	924	0	106	no incident in past 6 mo	0	0	0	0	0	0	0
125	13	1	24	0	111	at least 1 incident past 6 mo	1	0	0	0	0	0	0
125	33	0	0	0	123	at least 1 incident past 6 mo	1	0	0	0	0	0	0
126	11	0	444	0	112	at least 1 incident past 6 mo	1	0	0	0	0	0	0
126	42	0	0	0	159	at least 1 incident past 6 mo	1	0	0	0	0	0	0
127	13	1	228	0	119	at least 1 incident past 6 mo	1	0	0	0	0	0	0
127	28	1	12	0	74	no incident in past 6 mo	1	0	0	0	0	0	0
128	27	1	0	0	138	at least 1 incident past 6 mo	0	0	0	0	0	0	0
128	6	1	0	0	121	at least 1 incident past 6 mo	0	0	0	0	0	0	0
129	10	1	3864	0	99	at least 1 incident past 6 mo	1	0	0	0	0	0	0
129	28	1	0	12	134	no incident in past 6 mo	1	0	0	0	0	0	0
130	13	0	1968	4044	78	at least 1 incident past 6 mo	0	0	0	0	0	0	0
130	45	1	48	10008	116	at least 1 incident past 6 mo	0	0	0	0	0	0	0
201	6	1	528	0	110	no incident in past 6 mo	0	0	1	0	0	0	0
201	67	0	0	0	132	no incident in past 6 mo	0	0	1	0	0	0	0
202	12	0	732	0	117	no incident in past 6 mo	0	0	0	0	0	0	0
202	50	0	2640	0	141	no incident in past 6 mo	0	0	0	0	0	0	0
203	37	1	12	60	122	no incident in past 6 mo	0	0	0	0	0	0	0
203	13	1	228	0	110	no incident in past 6 mo	0	0	0	0	0	0	0
204	33	0	12	0	134	no incident in past 6 mo	0	1	0	0	0	0	0
204	12	1	36	0	131	no incident in past 6 mo	0	1	0	0	0	0	0
205	6	0	120	0	120	no incident in past 6 mo	0	0	0	0	0	0	0
205	37	0	108	0	132	no incident in past 6 mo	0	0	0	0	0	0	0
206	11	0	4692	0	96	no incident in past 6 mo	0	1	0	0	0	0	0
206	45	0	804	0	157	no incident in past 6 mo	0	1	0	0	0	0	0
207	40	1	72	0	126	no incident in past 6 mo	0	0	0	0	0	0	0
207	6	0	0	0	114	at least 1 incident past 6 mo	0	0	0	0	0	0	0
208	55	0	60	0	144	at least 1 incident past 6 mo	0	0	0	0	1	0	0
208	10	0	288	0	95	at least 1 incident past 6 mo	0	0	0	0	1	0	0
209	36	1	60	0	143	at least 1 incident past 6 mo	0	0	0	0	0	0	0
209	7	1	516	0	111	no incident in past 6 mo	0	0	0	0	0	0	0
210	40	1	0	0	134	no incident in past 6 mo	0	0	0	0	0	0	0
210	12	0	840	0	93	no incident in past 6 mo	0	0	0	0	0	0	0
211	50	1	0	0	126	no incident in past 6 mo	0	0	0	0	0	0	0
211	12	1	456	0	118	no incident in past 6 mo	0	0	0	0	0	0	0
212	13	0	1164	0	125	no incident in past 6 mo	0	1	0	0	0	0	0
212	34	0	96	144	152	no incident in past 6 mo	0	1	0	0	0	0	0
213	12	0	0	0	109	no incident in past 6 mo	0	0	0	0	0	0	0
213	37	1	12	0	119	no incident in past 6 mo	0	0	0	0	0	0	0
214	28	1	36	36	126	no incident in past 6 mo	0	0	0	0	0	0	0
214	7	0	0	12	123	no incident in past 6 mo	0	0	0	0	0	0	0
215	40	1	0	0	121	at least 1 incident past 6 mo	0	0	0	0	0	0	0
215	13	0	1104	0	114	at least 1 incident past 6 mo	0	0	0	0	0	0	0
216	7	1	0	0	71	no incident in past 6 mo	0	0	0	0	0	0	0
216	23	1	0	0	122	no incident in past 6 mo	0	0	0	0	0	0	0
217	9	0	0	0	106	no incident in past 6 mo	0	0	0	0	0	0	0
217	26	1	168	0	105	no incident in past 6 mo	0	0	0	0	0	0	0
218	37	1	0	36	130	no incident in past 6 mo	0	0	0	0	0	0	0
218	7	0	252	0	115	at least 1 incident past 6 mo	0	0	0	0	0	0	0
219	14	1	5436	0	97	no incident in past 6 mo	0	1	0	0	0	0	0
219	44	0	492	0	99	no incident in past 6 mo	0	1	0	0	0	0	0
220	30	1	120	0	144	no incident in past 6 mo	0	0	0	0	0	0	0
220	10	0	204	0	134	no incident in past 6 mo	0	0	0	0	0	0	0
221	28	1	84	0	119	at least 1 incident past 6 mo	0	0	0	0	0	0	0
221	6	0	792	0	99	no incident in past 6 mo	0	0	0	0	0	0	0
222	12	0	552	0	102	no incident in past 6 mo	0	0	0	0	0	0	0
222	26	1	24	0	114	at least 1 incident past 6 mo	0	0	0	0	0	0	0
223	31	0	24	0	129	no incident in past 6 mo	0	1	0	0	0	0	0
223	6	0	0	84	115	no incident in past 6 mo	0	1	0	0	0	0	0
224	13	1	0	0	133	no incident in past 6 mo	0	0	0	0	0	0	0
224	40	1	0	0	102	no incident in past 6 mo	0	0	0	0	0	0	0
225	44	1	0	0	124	at least 1 incident past 6 mo	0	0	0	0	0	0	0
225	6	1	0	0	101	at least 1 incident past 6 mo	0	0	0	0	0	0	0
226	6	1	0	0	78	no incident in past 6 mo	0	0	0	0	0	0	0
226	26	1	60	0	129	no incident in past 6 mo	0	0	0	0	0	0	0
227	8	0	0	0	122	no incident in past 6 mo	0	0	0	0	0	0	0
227	30	1	48	0	119	no incident in past 6 mo	0	0	0	0	0	0	0
228	19	1	36	0	120	no incident in past 6 mo	0	0	0	0	0	0	0
228	8	1	24	0	105	no incident in past 6 mo	0	0	0	0	0	0	0
229	29	1	48	228	125	no incident in past 6 mo	0	0	0	0	0	0	0
229	9	1	84	0	121	no incident in past 6 mo	0	0	0	0	0	0	0
230	11	0	48	0	114	no incident in past 6 mo	1	0	0	0	0	0	0
230	28	1	276	0	131	no incident in past 6 mo	1	0	0	0	0	0	0
231	62	1	156	0	115	no incident in past 6 mo	0	0	0	0	0	0	0
231	13	0	192	0	140	no incident in past 6 mo	0	0	0	0	0	0	0
301	48	1	0	0	132	no incident in past 6 mo	0	0	0	0	0	0	0
301	14	1	36	0	121	no incident in past 6 mo	0	0	0	0	0	0	24
302	42	0	0	0	142	at least 1 incident past 6 mo	0	0	0	0	0	0	0
302	9	1	0	276	137	at least 1 incident past 6 mo	0	0	0	0	0	0	0
303	32	0	24	12	129	at least 1 incident past 6 mo	0	0	0	0	0	0	0
303	6	0	0	0	113	at least 1 incident past 6 mo	0	0	0	0	0	0	0
304	34	0	36	0	141	no incident in past 6 mo	0	0	0	0	1	0	0
304	6	0	0	0	134	no incident in past 6 mo	0	0	0	0	1	0	0
305	40	0	108	12	153	no incident in past 6 mo	0	1	0	0	0	0	0
305	9	0	144	0	111	at least 1 incident past 6 mo	0	1	0	0	0	0	0
306	7	1	180	0	106	no incident in past 6 mo	0	0	0	0	0	0	0
306	29	1	36	216	132	no incident in past 6 mo	0	0	0	0	0	0	0
307	39	1	0	72	116	no incident in past 6 mo	0	0	0	0	0	0	0
307	10	0	888	24	90	no incident in past 6 mo	0	0	0	0	0	0	0
308	30	1	0	0	130	no incident in past 6 mo	0	0	0	0	0	0	0
308	6	0	60	0	84	at least 1 incident past 6 mo	0	0	0	0	0	0	0
309	6	0	24	120	117	no incident in past 6 mo	0	0	0	0	0	0	0
309	19	1	288	0	103	no incident in past 6 mo	0	0	0	0	0	0	0
310	6	0	0	0	89	no incident in past 6 mo	0	0	0	0	0	0	0
310	27	1	348	48	100	no incident in past 6 mo	0	0	0	0	0	0	0
311	12	1	0	228	116	no incident in past 6 mo	0	0	0	0	0	0	0
311	30	1	48	0	87	at least 1 incident past 6 mo	0	0	0	0	0	0	0
312	10	1	84	0	119	no incident in past 6 mo	0	0	0	0	0	0	0
312	38	1	0	0	136	no incident in past 6 mo	0	0	0	0	0	0	0
313	20	1	0	36	114	no incident in past 6 mo	0	0	0	0	0	0	0
313	9	0	420	0	112	no incident in past 6 mo	0	0	0	0	0	0	0
314	12	1	180	84	112	no incident in past 6 mo	0	0	0	0	0	0	0
314	40	1	0	4428	116	no incident in past 6 mo	0	0	0	0	0	0	0
315	45	1	0	0	89	no incident in past 6 mo	0	0	0	0	0	0	0
315	8	0	0	0	95	no incident in past 6 mo	0	0	0	0	0	0	0
316	8	1	24	0	125	at least 1 incident past 6 mo	0	0	0	0	0	0	0
316	34	1	0	48	122	at least 1 incident past 6 mo	0	0	0	0	0	0	0
317	30	1	0	156	96	no incident in past 6 mo	0	0	0	0	0	0	0
317	12	0	96	132	121	no incident in past 6 mo	0	0	0	0	0	0	0
318	42	0	144	228	130	no incident in past 6 mo	0	0	0	0	0	0	0
318	15	0	204	0	134	no incident in past 6 mo	0	0	0	0	0	0	0
319	60	0	60	12	126	no incident in past 6 mo	0	0	0	0	0	0	0
319	9	0	168	0	121	no incident in past 6 mo	0	0	0	0	0	0	0
320	23	1	600	0	121	no incident in past 6 mo	0	0	0	0	0	0	0
320	6	0	0	12	106	no incident in past 6 mo	0	0	0	0	0	0	0
321	7	0	36	408	108	at least 1 incident past 6 mo	0	0	0	0	0	0	0
321	22	1	0	0	118	no incident in past 6 mo	0	0	0	0	0	0	0
322	10	0	60	12	112	no incident in past 6 mo	0	0	0	0	1	0	0
322	31	1	72	0	106	at least 1 incident past 6 mo	0	0	0	0	1	0	0
323	10	0	3168	984	107	no incident in past 6 mo	0	0	1	0	0	0	0
323	28	1	120	12	110	at least 1 incident past 6 mo	0	0	1	0	0	0	0
324	7	1	732	24	76	no incident in past 6 mo	0	0	0	0	0	0	0
324	34	1	0	0	80	no incident in past 6 mo	0	0	0	0	0	0	0
325	31	1	312	72	102	no incident in past 6 mo	0	0	0	0	0	0	0
325	6	1	0	0	97	no incident in past 6 mo	0	0	0	0	0	0	0
326	6	0	12	2328	87	at least 1 incident past 6 mo	0	0	0	0	0	0	0
326	30	1	0	0	87	no incident in past 6 mo	0	0	0	0	0	0	0
327	6	0	0	0	111	no incident in past 6 mo	0	0	0	0	1	0	0
327	32	1	0	0	116	no incident in past 6 mo	0	0	0	0	1	0	0
328	59	1	264	4140	79	no incident in past 6 mo	0	0	0	0	0	0	0
328	6	0	0	0	94	no incident in past 6 mo	0	0	0	0	0	0	0
329	22	1	120	108	142	no incident in past 6 mo	0	0	0	0	0	0	0
329	6	0	0	0	74	no incident in past 6 mo	0	0	0	0	0	0	0
330	7	1	0	24	108	no incident in past 6 mo	0	0	0	0	0	0	0
330	27	1	0	0	125	no incident in past 6 mo	0	0	0	0	0	0	0
401	60	0	0	384	151	no incident in past 6 mo	0	0	0	0	1	0	0
401	7	0	0	108	124	no incident in past 6 mo	0	0	0	0	1	0	0
402	6	0	0	0	128	no incident in past 6 mo	0	0	0	0	0	0	0
402	70	0	0	60	158	at least 1 incident past 6 mo	0	0	0	0	0	36	0
403	12	1	0	0	120	no incident in past 6 mo	0	0	0	0	0	0	0
403	60	0	24	84	146	at least 1 incident past 6 mo	0	0	0	0	0	0	0
404	45	1	0	0	131	at least 1 incident past 6 mo	0	0	0	0	0	0	0
404	7	1	0	0	113	no incident in past 6 mo	0	0	0	0	0	0	0
405	53	0	0	0	143	at least 1 incident past 6 mo	0	0	0	0	0	0	0
405	7	1	276	24	105	at least 1 incident past 6 mo	0	0	0	0	0	0	0
406	52	0	0	12	131	at least 1 incident past 6 mo	0	0	0	0	0	0	0
406	7	1	12	36	96	at least 1 incident past 6 mo	0	0	0	0	0	0	0
407	7	1	0	0	94	no incident in past 6 mo	0	0	0	0	0	0	0
407	23	1	0	0	104	no incident in past 6 mo	0	0	0	0	0	0	0
408	7	0	0	0	99	no incident in past 6 mo	0	0	0	0	0	0	0
408	23	1	0	0	129	at least 1 incident past 6 mo	0	0	0	0	0	0	0
409	9	1	0	0	131	at least 1 incident past 6 mo	0	0	0	0	0	0	0
409	27	1	0	0	117	at least 1 incident past 6 mo	0	0	0	0	0	0	0
410	45	0	0	216	127	no incident in past 6 mo	0	0	0	0	0	0	0
410	5	1	0	0	115	no incident in past 6 mo	0	0	0	0	0	0	0
411	10	0	0	0	105	at least 1 incident past 6 mo	0	0	0	0	0	0	0
411	41	0	0	0	113	at least 1 incident past 6 mo	0	0	0	0	0	0	0
412	27	1	0	144	101	no incident in past 6 mo	0	0	0	0	0	0	0
412	8	0	24	0	111	at least 1 incident past 6 mo	0	0	0	0	0	0	0
413	30	1	36	120	132	no incident in past 6 mo	0	0	0	0	0	0	0
413	7	0	36	0	126	at least 1 incident past 6 mo	0	0	0	0	0	0	0
414	29	1	960	0	124	at least 1 incident past 6 mo	0	0	0	0	0	0	0
414	9	0	360	0	95	at least 1 incident past 6 mo	0	0	0	0	0	0	0
415	6	0	0	0	83	at least 1 incident past 6 mo	0	0	0	0	0	0	0
415	35	0	0	0	123	no incident in past 6 mo	0	0	0	0	0	0	0
416	40	1	0	24	107	at least 1 incident past 6 mo	0	0	0	0	0	0	0
416	9	0	0	0	113	at least 1 incident past 6 mo	0	0	0	0	0	0	0
417	8	1	24	0	104	no incident in past 6 mo	0	0	0	0	0	0	0
417	40	1	0	0	144	no incident in past 6 mo	0	0	0	0	0	0	0
418	7	0	0	0	118	no incident in past 6 mo	0	0	0	0	0	0	0
418	58	0	60	0	138	at least 1 incident past 6 mo	0	0	0	0	0	0	0
419	53	0	0	0	152	no incident in past 6 mo	0	0	0	0	0	0	0
419	14	0	0	0	147	no incident in past 6 mo	0	0	0	0	0	0	0
421	12	1	36	96	122	at least 1 incident past 6 mo	0	0	0	0	0	0	0
421	21	1	36	12	159	at least 1 incident past 6 mo	0	0	0	0	0	0	0
422	40	1	12	144	124	no incident in past 6 mo	0	0	0	0	0	0	0
422	15	0	408	60	116	no incident in past 6 mo	0	0	0	0	0	0	0
423	13	1	0	96	94	no incident in past 6 mo	0	0	0	0	0	0	0
423	64	0	0	0	165	no incident in past 6 mo	0	0	0	0	0	0	0
424	47	1	0	204	131	no incident in past 6 mo	0	0	0	0	0	0	0
424	8	1	0	84	124	no incident in past 6 mo	0	0	0	0	0	0	0
425	7	1	0	0	125	at least 1 incident past 6 mo	0	0	0	0	0	0	0
425	45	0	0	0	114	at least 1 incident past 6 mo	0	0	0	0	0	0	0
426	5	0	0	0	95	at least 1 incident past 6 mo	0	0	0	0	0	0	0
426	53	1	96	564	140	no incident in past 6 mo	0	0	0	0	0	0	0
427	10	0	24	60	101	at least 1 incident past 6 mo	0	0	1	0	0	0	0
427	43	1	0	0	131	at least 1 incident past 6 mo	0	0	1	0	0	0	0
428	25	1	0	312	130	no incident in past 6 mo	0	0	0	0	0	0	0
428	8	1	0	0	122	no incident in past 6 mo	0	0	0	0	0	0	0
429	12	0	12	0	123	no incident in past 6 mo	0	0	1	0	0	0	0
429	35	1	0	420	124	at least 1 incident past 6 mo	0	0	1	0	0	0	0
430	38	1	0	0	97	at least 1 incident past 6 mo	0	0	0	0	0	0	0
430	13	0	0	0	118	at least 1 incident past 6 mo	0	0	0	0	0	0	0
431	29	1	60	0	128	no incident in past 6 mo	0	0	0	0	0	0	0
431	12	1	0	48	121	at least 1 incident past 6 mo	0	0	0	0	0	0	0
501	9	0	1032	0	132	at least 1 incident past 6 mo	0	0	0	0	0	0	0
501	58	1	0	4740	129	at least 1 incident past 6 mo	0	0	0	0	0	0	0
502	10	0	36	0	115	at least 1 incident past 6 mo	1	0	0	0	0	0	0
502	41	0	180	0	164	at least 1 incident past 6 mo	1	0	0	0	0	0	0
503	26	1	0	84	130	no incident in past 6 mo	0	0	1	0	0	0	0
503	13	1	48	72	101	at least 1 incident past 6 mo	0	0	1	0	0	0	0
504	9	1	192	120	108	at least 1 incident past 6 mo	0	0	0	0	0	0	0
504	20	1	72	36	127	at least 1 incident past 6 mo	0	0	0	0	0	0	0
505	9	1	0	0	113	at least 1 incident past 6 mo	0	0	0	0	0	0	0
505	31	0	0	0	152	at least 1 incident past 6 mo	0	0	0	0	0	0	0
506	13	1	132	0	127	no incident in past 6 mo	0	0	0	0	0	0	0
506	47	1	0	0	122	no incident in past 6 mo	0	0	0	0	0	0	0
507	55	1	0	0	136	at least 1 incident past 6 mo	0	0	0	0	0	0	0
507	9	0	0	0	131	at least 1 incident past 6 mo	0	0	0	0	0	0	0
508	9	0	12	36	106	at least 1 incident past 6 mo	0	0	0	0	0	0	0
508	30	1	132	0	117	no incident in past 6 mo	0	0	0	0	0	0	0
509	37	1	0	0	128	at least 1 incident past 6 mo	0	0	0	0	0	0	0
509	14	1	0	36	128	at least 1 incident past 6 mo	0	0	0	0	0	0	0
510	13	1	120	0	113	at least 1 incident past 6 mo	0	0	0	0	0	0	0
510	30	1	72	0	118	at least 1 incident past 6 mo	0	0	0	0	0	0	0
511	30	1	168	0	112	at least 1 incident past 6 mo	0	0	0	0	0	0	0
511	9	0	12	24	122	at least 1 incident past 6 mo	0	0	0	0	0	0	48
512	9	0	48	12	119	no incident in past 6 mo	0	0	1	0	0	0	0
512	30	1	0	120	140	no incident in past 6 mo	0	0	1	0	0	0	0
513	51	1	0	36	122	at least 1 incident past 6 mo	0	0	0	0	0	0	0
513	13	1	0	0	127	at least 1 incident past 6 mo	0	0	0	0	0	0	0
514	8	1	24	0	122	no incident in past 6 mo	0	0	0	0	0	0	0
514	54	1	0	0	124	at least 1 incident past 6 mo	0	0	0	0	0	0	0
515	5	0	36	0	76	no incident in past 6 mo	0	0	0	0	0	0	0
515	60	0	0	324	139	no incident in past 6 mo	0	0	0	0	0	0	0
516	23	1	108	0	123	at least 1 incident past 6 mo	0	0	0	0	0	0	0
516	8	1	0	0	111	at least 1 incident past 6 mo	0	0	0	0	0	0	0
517	20	0	144	0	162	no incident in past 6 mo	0	1	0	0	0	0	0
517	8	0	84	0	117	no incident in past 6 mo	0	1	0	0	0	0	24
518	8	0	0	0	111	at least 1 incident past 6 mo	0	0	0	0	0	0	0
518	24	1	12	0	119	at least 1 incident past 6 mo	0	0	0	0	0	0	0
519	45	1	72	0	121	at least 1 incident past 6 mo	0	0	0	0	0	0	0
519	14	0	72	12	128	no incident in past 6 mo	0	0	0	0	0	0	0
520	6	0	252	0	104	no incident in past 6 mo	0	0	0	0	0	0	0
520	29	1	12	0	131	at least 1 incident past 6 mo	0	0	0	0	0	0	0
521	22	1	0	252	125	at least 1 incident past 6 mo	0	0	0	0	0	0	0
521	10	0	132	0	109	at least 1 incident past 6 mo	0	0	0	0	0	0	0
522	29	0	72	0	131	at least 1 incident past 6 mo	0	1	0	0	0	0	0
522	12	0	180	144	106	at least 1 incident past 6 mo	0	1	0	0	0	0	0
523	7	0	96	0	120	at least 1 incident past 6 mo	0	0	0	0	0	0	0
523	52	1	0	0	116	at least 1 incident past 6 mo	0	0	0	0	0	0	0
524	37	1	0	0	140	at least 1 incident past 6 mo	1	0	0	0	0	0	0
524	13	0	576	0	125	at least 1 incident past 6 mo	1	0	0	0	0	0	0
525	48	0	0	0	150	at least 1 incident past 6 mo	0	0	0	0	0	0	0
525	11	0	12	0	120	at least 1 incident past 6 mo	0	0	0	0	0	0	0
526	10	1	48	0	118	no incident in past 6 mo	0	0	0	0	1	0	0
526	45	0	72	0	124	at least 1 incident past 6 mo	0	0	0	0	1	0	0
527	9	1	0	0	123	at least 1 incident past 6 mo	0	0	0	0	0	0	0
527	18	1	0	0	97	at least 1 incident past 6 mo	0	0	0	0	0	0	0
528	14	1	0	0	142	at least 1 incident past 6 mo	1	0	0	0	0	0	0
528	35	1	0	0	130	at least 1 incident past 6 mo	1	0	0	0	0	0	0
529	30	0	0	36	158	at least 1 incident past 6 mo	0	0	0	0	1	0	12
529	13	0	720	0	103	at least 1 incident past 6 mo	0	0	0	0	1	0	0
530	8	1	72	0	91	at least 1 incident past 6 mo	0	0	0	0	0	0	0
530	40	1	36	0	102	at least 1 incident past 6 mo	0	0	0	0	0	0	0
601	27	1	0	0	129	no incident in past 6 mo	0	0	0	0	1	0	0
601	6	0	0	0	120	no incident in past 6 mo	0	0	0	0	1	0	0
602	6	1	0	192	87	at least 1 incident past 6 mo	0	0	1	0	0	0	0
602	50	1	0	0	132	no incident in past 6 mo	0	0	1	0	0	0	0
603	38	1	0	0	84	no incident in past 6 mo	0	0	1	0	0	0	0
603	14	1	0	24	131	no incident in past 6 mo	0	0	1	0	0	0	0
604	39	1	0	0	107	at least 1 incident past 6 mo	0	0	0	0	1	0	0
604	8	0	0	0	106	at least 1 incident past 6 mo	0	0	0	0	1	0	0
605	19	1	0	0	102	no incident in past 6 mo	0	0	0	0	0	0	0
605	7	0	0	0	91	at least 1 incident past 6 mo	0	0	0	0	0	0	0
606	6	1	0	0	108	no incident in past 6 mo	0	0	0	0	0	0	0
606	24	1	0	0	107	at least 1 incident past 6 mo	0	0	0	0	0	0	0
607	13	0	240	108	133	at least 1 incident past 6 mo	0	0	0	0	0	0	0
607	36	0	432	36	149	at least 1 incident past 6 mo	0	0	0	0	0	0	0
608	14	1	0	0	122	no incident in past 6 mo	0	0	1	0	0	0	0
608	37	0	0	0	137	at least 1 incident past 6 mo	0	0	1	0	0	0	0
609	39	0	0	0	137	no incident in past 6 mo	0	0	0	0	0	0	0
609	10	0	0	0	125	no incident in past 6 mo	0	0	0	0	0	0	0
610	45	1	12	0	98	no incident in past 6 mo	0	0	0	0	0	0	0
610	12	0	0	0	81	no incident in past 6 mo	0	0	0	0	0	0	0
611	5	1	0	0	101	no incident in past 6 mo	0	0	0	0	0	0	0
611	58	1	0	192	132	no incident in past 6 mo	0	0	0	0	0	0	0
612	10	1	0	0	104	no incident in past 6 mo	0	0	0	0	0	0	0
612	30	1	0	60	119	at least 1 incident past 6 mo	0	0	0	0	0	0	0
613	90	1	0	0	140	no incident in past 6 mo	0	0	0	0	1	0	0
613	13	1	0	0	138	no incident in past 6 mo	0	0	0	0	1	0	0
614	55	1	0	1572	119	no incident in past 6 mo	0	0	0	0	0	0	0
614	10	0	132	0	119	no incident in past 6 mo	0	0	0	0	0	0	0
615	62	0	0	0	126	no incident in past 6 mo	0	0	0	0	0	0	0
615	5	0	0	0	97	no incident in past 6 mo	0	0	0	0	0	0	0
616	9	1	0	0	139	no incident in past 6 mo	0	0	0	0	0	0	0
616	27	1	0	0	110	no incident in past 6 mo	0	0	0	0	0	0	0
617	7	1	0	0	91	no incident in past 6 mo	0	0	0	0	0	0	0
617	29	1	0	36	97	no incident in past 6 mo	0	0	0	0	0	0	0
618	55	0	0	96	129	no incident in past 6 mo	0	0	0	0	0	0	0
618	6	0	108	0	89	at least 1 incident past 6 mo	0	0	0	0	0	0	0
619	28	1	0	0	124	no incident in past 6 mo	0	0	0	0	0	0	0
619	13	1	0	0	139	no incident in past 6 mo	0	0	0	0	0	0	0
620	14	1	0	24	118	no incident in past 6 mo	0	0	0	0	0	0	0
620	40	1	0	0	80	no incident in past 6 mo	0	0	0	0	0	0	0
621	56	0	0	0	136	at least 1 incident past 6 mo	0	0	0	0	0	0	0
621	12	1	0	0	123	at least 1 incident past 6 mo	0	0	0	0	0	0	0
622	23	1	0	0	132	no incident in past 6 mo	0	0	0	0	1	0	0
622	7	1	36	0	115	at least 1 incident past 6 mo	0	0	0	0	1	0	0
623	8	1	84	0	132	no incident in past 6 mo	0	0	0	0	1	0	0
623	50	1	0	288	122	no incident in past 6 mo	0	0	0	0	1	0	0
624	5	1	0	0	118	no incident in past 6 mo	1	0	0	0	0	0	0
624	24	0	0	0	128	no incident in past 6 mo	1	0	0	0	0	0	0
625	6	1	0	0	101	no incident in past 6 mo	0	0	0	0	1	0	0
625	65	1	0	0	125	no incident in past 6 mo	0	0	0	0	1	0	0
626	6	0	0	0	119	at least 1 incident past 6 mo	0	0	0	0	0	0	0
626	24	1	0	72	124	no incident in past 6 mo	0	0	0	0	0	0	0
627	14	1	0	0	158	no incident in past 6 mo	0	1	0	0	0	0	0
627	23	0	0	108	107	at least 1 incident past 6 mo	0	1	0	0	0	0	0
628	8	1	72	0	93	no incident in past 6 mo	0	0	0	0	1	0	0
628	58	1	0	12	121	no incident in past 6 mo	0	0	0	0	1	0	0
629	5	0	732	0	101	no incident in past 6 mo	0	0	0	0	0	0	0
629	31	1	0	0	127	no incident in past 6 mo	0	0	0	0	0	0	0
630	6	1	0	12	91	at least 1 incident past 6 mo	0	0	0	0	1	0	0
630	70	1	0	552	107	at least 1 incident past 6 mo	0	0	0	0	1	0	0
701	37	0	0	0	145	no incident in past 6 mo	1	0	0	0	0	0	0
701	9	0	12	0	106	no incident in past 6 mo	1	0	0	0	0	0	0
702	9	0	0	0	110	no incident in past 6 mo	0	0	0	0	0	0	0
702	57	1	0	0	149	at least 1 incident past 6 mo	0	0	0	0	0	0	0
703	42	1	0	0	113	no incident in past 6 mo	0	0	1	0	0	0	0
703	8	1	0	0	126	no incident in past 6 mo	0	0	1	0	0	0	0
704	39	0	0	0	129	at least 1 incident past 6 mo	0	0	0	0	1	0	0
704	11	1	0	804	132	no incident in past 6 mo	0	0	0	0	1	0	0
705	6	0	0	36	101	no incident in past 6 mo	0	0	0	0	0	0	0
705	28	1	0	1020	117	no incident in past 6 mo	0	0	0	0	0	0	0
706	35	1	0	144	133	no incident in past 6 mo	0	0	0	0	0	0	0
706	9	1	0	0	105	no incident in past 6 mo	0	0	0	0	0	0	0
707	6	0	0	0	160	no incident in past 6 mo	0	0	0	0	0	0	0
707	32	0	0	0	109	no incident in past 6 mo	0	0	0	0	0	0	0
708	30	1	0	0	96	no incident in past 6 mo	0	0	0	0	1	0	0
708	9	0	0	0	88	no incident in past 6 mo	0	0	0	0	1	0	0
709	27	1	0	0	112	at least 1 incident past 6 mo	0	0	0	0	0	0	0
709	7	0	0	612	103	no incident in past 6 mo	0	0	0	0	0	0	0
710	41	1	0	0	112	at least 1 incident past 6 mo	0	0	0	0	0	0	0
710	14	1	12	0	119	no incident in past 6 mo	0	0	0	0	0	0	0
711	6	0	0	0	132	no incident in past 6 mo	0	0	0	0	0	0	0
711	20	1	0	84	120	no incident in past 6 mo	0	0	0	0	0	0	0
712	12	0	0	0	128	no incident in past 6 mo	0	0	0	0	0	0	0
712	35	1	0	0	132	at least 1 incident past 6 mo	0	0	0	0	0	0	0
713	11	0	0	0	117	no incident in past 6 mo	0	0	0	0	0	0	0
713	27	1	0	0	141	at least 1 incident past 6 mo	0	0	0	0	0	0	0
714	9	0	0	0	122	at least 1 incident past 6 mo	0	0	0	0	0	0	0
714	36	1	0	0	104	at least 1 incident past 6 mo	0	0	0	0	0	0	0
715	13	0	0	0	127	at least 1 incident past 6 mo	0	0	0	0	0	0	0
715	35	1	0	0	59	at least 1 incident past 6 mo	0	0	0	0	0	0	0
716	5	0	0	0	79	at least 1 incident past 6 mo	0	0	0	0	0	0	0
716	50	1	0	312	130	at least 1 incident past 6 mo	0	0	0	0	0	0	0
717	67	0	0	0	126	at least 1 incident past 6 mo	0	0	0	0	0	0	0
717	13	0	0	24	128	no incident in past 6 mo	0	0	0	0	0	0	0
718	13	1	0	0	125	at least 1 incident past 6 mo	0	0	0	0	0	0	0
718	62	1	0	228	132	at least 1 incident past 6 mo	0	0	0	0	0	0	0
719	51	1	0	108	117	no incident in past 6 mo	1	0	0	0	0	0	0
719	9	1	0	552	132	no incident in past 6 mo	1	0	0	0	0	0	0
720	9	0	0	0	110	no incident in past 6 mo	0	0	0	0	0	0	0
720	30	1	0	0	138	at least 1 incident past 6 mo	0	0	0	0	0	0	0
721	7	1	0	0	114	no incident in past 6 mo	0	0	0	0	0	0	0
721	26	0	0	0	165	no incident in past 6 mo	0	0	0	0	0	0	0
722	10	0	0	0	124	no incident in past 6 mo	0	1	0	0	0	0	0
722	25	0	0	0	142	at least 1 incident past 6 mo	0	1	0	0	0	0	0
723	43	0	0	0	168	at least 1 incident past 6 mo	0	0	0	0	0	0	0
723	10	1	0	0	124	at least 1 incident past 6 mo	0	0	0	0	0	0	0
724	7	0	0	804	100	no incident in past 6 mo	1	0	0	0	0	0	0
724	50	1	0	192	123	at least 1 incident past 6 mo	1	0	0	0	0	0	0
725	38	1	0	48	127	at least 1 incident past 6 mo	0	0	0	0	0	0	0
725	14	1	0	0	100	no incident in past 6 mo	0	0	0	0	0	0	0
726	8	1	0	0	107	no incident in past 6 mo	0	0	0	0	0	0	0
726	30	1	0	60	133	at least 1 incident past 6 mo	0	0	0	0	0	0	0
727	42	1	0	0	129	at least 1 incident past 6 mo	0	0	0	0	0	0	0
727	12	1	0	0	128	no incident in past 6 mo	0	0	0	0	0	0	0
728	14	0	0	84	123	at least 1 incident past 6 mo	0	0	0	0	1	0	0
728	36	1	0	0	129	at least 1 incident past 6 mo	0	0	0	0	1	0	0
729	11	0	0	108	125	no incident in past 6 mo	0	0	0	0	0	0	0
729	27	0	0	336	157	no incident in past 6 mo	0	0	0	0	0	0	0
730	26	1	0	48	121	no incident in past 6 mo	0	0	0	0	0	0	0
730	5	1	0	0	108	no incident in past 6 mo	0	0	0	0	0	0	0
801	40	0	0	192	149	no incident in past 6 mo	0	0	0	0	0	0	0
801	10	0	0	0	120	at least 1 incident past 6 mo	0	0	0	0	0	0	0
802	10	0	0	12	124	no incident in past 6 mo	0	0	1	0	0	0	0
802	35	0	1380	12	167	no incident in past 6 mo	0	0	1	0	0	0	0
803	54	0	0	0	136	at least 1 incident past 6 mo	0	0	0	0	0	0	0
803	9	1	0	12	113	at least 1 incident past 6 mo	0	0	0	0	0	0	0
804	13	1	60	0	126	at least 1 incident past 6 mo	0	1	0	0	0	0	12
804	30	0	0	48	172	at least 1 incident past 6 mo	0	1	0	0	0	0	0
805	26	1	0	24	126	at least 1 incident past 6 mo	0	0	1	0	0	0	0
805	9	1	0	12	115	at least 1 incident past 6 mo	0	0	1	0	0	0	0
806	36	0	0	0	149	at least 1 incident past 6 mo	0	0	1	0	0	0	0
806	6	1	0	0	112	at least 1 incident past 6 mo	0	0	1	0	0	0	0
807	9	0	0	0	124	at least 1 incident past 6 mo	0	0	0	0	0	0	0
807	43	1	0	48	133	at least 1 incident past 6 mo	0	0	0	0	0	0	0
808	30	0	0	0	154	at least 1 incident past 6 mo	0	1	0	0	0	0	0
808	9	1	0	0	110	at least 1 incident past 6 mo	0	1	0	0	0	0	0
809	30	1	0	36	132	at least 1 incident past 6 mo	0	0	0	0	0	0	0
809	9	1	0	48	113	at least 1 incident past 6 mo	0	0	0	0	0	0	0
810	9	1	48	0	126	at least 1 incident past 6 mo	0	0	0	0	0	0	0
810	45	0	0	120	145	at least 1 incident past 6 mo	0	0	0	0	0	0	0
811	14	1	168	0	110	at least 1 incident past 6 mo	0	0	0	0	0	0	0
811	38	1	36	156	125	at least 1 incident past 6 mo	0	0	0	0	0	0	0
812	14	1	0	144	126	at least 1 incident past 6 mo	0	0	0	0	0	0	0
812	21	1	0	528	105	at least 1 incident past 6 mo	0	0	0	0	0	0	0
813	36	0	0	0	200	at least 1 incident past 6 mo	1	0	0	0	0	0	0
813	13	0	0	0	133	at least 1 incident past 6 mo	1	0	0	0	0	0	0
814	40	1	0	12	112	no incident in past 6 mo	0	0	0	0	0	0	0
814	9	1	0	0	66	at least 1 incident past 6 mo	0	0	0	0	0	0	0
815	12	0	0	12	106	at least 1 incident past 6 mo	0	0	0	0	0	0	0
815	50	1	0	204	118	at least 1 incident past 6 mo	0	0	0	0	0	0	0
816	39	1	0	60	125	at least 1 incident past 6 mo	0	0	0	0	0	0	0
816	10	0	528	396	128	no incident in past 6 mo	0	0	0	0	0	0	0
817	45	1	0	24	127	at least 1 incident past 6 mo	0	0	0	0	0	0	0
817	11	1	0	0	116	at least 1 incident past 6 mo	0	0	0	0	0	0	0
818	10	1	0	0	135	at least 1 incident past 6 mo	0	0	1	0	0	0	0
818	32	0	0	0	148	at least 1 incident past 6 mo	0	0	1	0	0	0	0
819	39	1	0	612	123	at least 1 incident past 6 mo	0	0	0	0	0	0	0
819	7	1	48	624	130	no incident in past 6 mo	0	0	0	0	0	0	0
820	32	1	0	288	125	at least 1 incident past 6 mo	0	0	0	0	0	0	0
820	10	1	0	240	114	at least 1 incident past 6 mo	0	0	0	0	0	0	0
821	21	1	0	36	108	no incident in past 6 mo	0	0	0	0	0	0	0
821	7	1	0	0	131	no incident in past 6 mo	0	0	0	0	0	0	0
822	54	1	0	732	132	at least 1 incident past 6 mo	0	0	0	0	0	0	0
822	6	1	12	0	125	at least 1 incident past 6 mo	0	0	0	0	0	0	0
823	12	1	0	624	111	at least 1 incident past 6 mo	0	0	0	0	0	0	0
823	40	1	0	1344	119	at least 1 incident past 6 mo	0	0	0	0	0	0	0
824	9	0	12	0	117	at least 1 incident past 6 mo	0	0	0	0	0	0	0
824	22	1	0	192	124	at least 1 incident past 6 mo	0	0	0	0	0	0	0
825	26	0	0	48	162	at least 1 incident past 6 mo	0	0	0	0	0	0	0
825	5	0	0	0	90	at least 1 incident past 6 mo	0	0	0	0	0	0	0
826	25	1	0	192	108	at least 1 incident past 6 mo	0	0	0	0	0	0	0
826	10	0	0	96	118	at least 1 incident past 6 mo	0	0	0	0	0	0	0
827	14	1	0	48	109	at least 1 incident past 6 mo	0	1	0	0	0	0	0
827	52	1	0	0	124	at least 1 incident past 6 mo	0	1	0	0	0	0	0
828	22	1	12	192	107	at least 1 incident past 6 mo	0	0	0	0	1	0	0
828	6	1	0	0	112	no incident in past 6 mo	0	0	0	0	1	0	0
829	9	0	0	276	126	at least 1 incident past 6 mo	0	0	0	1	0	0	0
829	43	1	0	0	152	at least 1 incident past 6 mo	0	0	0	1	0	0	0
830	9	1	0	0	115	at least 1 incident past 6 mo	0	0	0	0	1	0	0
830	78	1	0	264	116	no incident in past 6 mo	0	0	0	0	1	0	0
831	10	1	204	48	113	at least 1 incident past 6 mo	0	0	1	0	0	0	0
831	35	0	12	0	160	no incident in past 6 mo	0	0	1	0	0	0	0
901	10	1	0	312	125	at least 1 incident past 6 mo	0	0	1	0	0	0	0
901	48	0	0	0	171	at least 1 incident past 6 mo	0	0	1	0	0	0	0
902	11	0	72	228	123	at least 1 incident past 6 mo	0	0	0	1	0	0	0
902	30	0	12	0	166	at least 1 incident past 6 mo	0	0	0	1	0	0	0
903	6	1	0	36	122	at least 1 incident past 6 mo	0	0	0	0	0	0	0
903	45	1	0	7284	126	no incident in past 6 mo	0	0	0	0	0	0	0
904	8	1	0	12	112	no incident in past 6 mo	0	0	1	0	0	0	0
904	50	1	0	0	141	no incident in past 6 mo	0	0	1	0	0	0	0
905	32	1	0	444	144	at least 1 incident past 6 mo	0	0	0	0	0	0	0
905	10	1	0	0	121	at least 1 incident past 6 mo	0	0	0	0	0	0	0
906	50	1	0	1056	129	at least 1 incident past 6 mo	0	0	0	0	0	0	0
906	13	1	0	12	147	at least 1 incident past 6 mo	0	0	0	0	0	0	0
907	36	1	0	168	130	at least 1 incident past 6 mo	0	0	0	0	0	0	0
907	5	0	0	72	113	no incident in past 6 mo	0	0	0	0	0	0	0
908	9	1	0	72	105	at least 1 incident past 6 mo	0	0	1	0	0	0	0
908	39	0	0	348	151	at least 1 incident past 6 mo	0	0	1	0	0	0	0
909	15	0	0	1104	131	no incident in past 6 mo	0	0	0	0	0	0	0
909	38	0	48	0	147	at least 1 incident past 6 mo	0	0	0	0	0	0	0
910	5	1	0	2892	98	at least 1 incident past 6 mo	0	0	0	0	0	0	0
910	32	1	0	0	121	at least 1 incident past 6 mo	0	0	0	0	0	0	0
911	30	1	0	168	133	at least 1 incident past 6 mo	0	0	1	0	0	0	0
911	5	0	0	0	87	at least 1 incident past 6 mo	0	0	1	0	0	0	0
912	37	1	24	1272	108	at least 1 incident past 6 mo	0	0	0	0	0	0	0
912	7	0	0	120	117	at least 1 incident past 6 mo	0	0	0	0	0	0	0
913	30	1	2832	5616	119	at least 1 incident past 6 mo	0	0	0	0	0	0	0
913	6	0	0	7596	108	at least 1 incident past 6 mo	0	0	0	0	0	0	0
914	5	0	12	48	119	at least 1 incident past 6 mo	0	0	0	0	0	0	0
914	25	1	0	588	168	at least 1 incident past 6 mo	0	0	0	0	0	0	0
915	6	1	348	0	122	at least 1 incident past 6 mo	0	0	0	0	0	0	0
915	45	1	0	12	122	at least 1 incident past 6 mo	0	0	0	0	0	0	0
916	26	1	0	264	132	at least 1 incident past 6 mo	0	0	0	0	0	0	0
916	7	1	0	228	128	at least 1 incident past 6 mo	0	0	0	0	0	0	0
917	6	0	0	0	120	no incident in past 6 mo	0	0	1	0	0	0	0
917	23	1	24	0	150	no incident in past 6 mo	0	0	1	0	0	0	0
918	14	1	0	1356	108	at least 1 incident past 6 mo	1	0	0	0	0	0	0
918	65	1	0	9696	124	at least 1 incident past 6 mo	1	0	0	0	0	0	0
919	5	1	0	60	115	at least 1 incident past 6 mo	0	0	0	0	0	0	0
919	40	1	0	456	107	at least 1 incident past 6 mo	0	0	0	0	0	0	0
920	28	1	0	0	117	no incident in past 6 mo	0	0	0	0	1	0	0
920	14	0	84	36	129	no incident in past 6 mo	0	0	0	0	1	0	0
921	12	1	0	0	128	at least 1 incident past 6 mo	0	0	0	0	0	0	0
921	37	1	0	876	125	at least 1 incident past 6 mo	0	0	0	0	0	0	0
922	50	0	516	0	125	at least 1 incident past 6 mo	0	0	1	0	0	0	0
922	6	0	0	0	105	no incident in past 6 mo	0	0	1	0	0	0	0
924	13	0	72	840	106	at least 1 incident past 6 mo	0	0	0	0	0	0	0
924	28	1	0	2292	62	at least 1 incident past 6 mo	0	0	0	0	0	0	0
925	50	1	0	24	118	no incident in past 6 mo	0	0	0	0	0	0	0
925	14	0	0	300	137	no incident in past 6 mo	0	0	0	0	0	0	0
926	13	0	0	3240	104	no incident in past 6 mo	0	0	0	0	0	0	0
926	40	1	12	11832	121	at least 1 incident past 6 mo	0	0	0	0	0	0	0
927	13	0	0	0	121	at least 1 incident past 6 mo	0	0	0	0	1	0	0
927	42	1	0	48	121	at least 1 incident past 6 mo	0	0	0	0	1	0	0
928	32	1	12	72	128	no incident in past 6 mo	0	0	0	0	0	0	0
928	8	1	0	0	119	at least 1 incident past 6 mo	0	0	0	0	0	0	0
929	7	0	0	14316	126	at least 1 incident past 6 mo	0	0	0	0	0	0	0
929	65	1	0	456	128	no incident in past 6 mo	0	0	0	0	0	0	0
930	49	0	0	0	147	at least 1 incident past 6 mo	0	0	1	0	0	0	0
930	6	0	72	0	136	at least 1 incident past 6 mo	0	0	1	0	0	0	0
931	9	1	0	0	123	at least 1 incident past 6 mo	0	0	0	0	0	0	0
931	58	0	0	0	144	no incident in past 6 mo	0	0	0	0	0	0	0
1001	7	0	0	0	120	no incident in past 6 mo	0	0	0	0	0	0	0
1001	50	1	0	1452	111	no incident in past 6 mo	0	0	0	0	0	0	0
1002	52	1	0	408	103	no incident in past 6 mo	0	0	0	0	0	0	0
1002	9	0	0	1992	121	no incident in past 6 mo	0	0	0	0	0	0	0
1003	14	0	0	12	132	no incident in past 6 mo	0	0	1	0	0	0	0
1003	51	1	0	24	132	no incident in past 6 mo	0	0	1	0	0	0	0
1004	9	1	0	192	123	no incident in past 6 mo	0	0	0	0	0	0	0
1004	46	1	0	84	115	no incident in past 6 mo	0	0	0	0	0	0	0
1005	13	1	0	24	134	no incident in past 6 mo	0	0	0	0	0	0	0
1005	36	1	0	348	131	no incident in past 6 mo	0	0	0	0	0	0	0
1006	38	1	0	72	136	no incident in past 6 mo	0	0	1	0	0	0	0
1006	13	1	0	252	126	no incident in past 6 mo	0	0	1	0	0	0	0
1007	14	0	0	0	159	no incident in past 6 mo	0	0	0	0	0	0	0
1007	59	1	0	300	114	no incident in past 6 mo	0	0	0	0	0	0	0
1008	7	1	0	0	113	no incident in past 6 mo	0	0	0	0	0	0	0
1008	34	1	0	8400	125	no incident in past 6 mo	0	0	0	0	0	0	0
1009	10	1	0	24	136	no incident in past 6 mo	0	0	0	0	0	0	0
1009	30	1	0	3804	139	no incident in past 6 mo	0	0	0	0	0	0	0
1010	42	1	0	2268	127	no incident in past 6 mo	0	0	1	0	0	0	0
1010	12	0	0	0	122	no incident in past 6 mo	0	0	1	0	0	0	0
1011	36	0	0	1128	126	no incident in past 6 mo	0	0	0	0	1	0	0
1011	10	0	0	0	110	no incident in past 6 mo	0	0	0	0	1	0	0
1012	14	1	0	0	143	no incident in past 6 mo	0	0	0	0	0	0	0
1012	48	1	0	156	148	no incident in past 6 mo	0	0	0	0	0	0	0
1013	13	0	0	0	141	at least 1 incident past 6 mo	0	0	1	0	0	0	0
1013	46	0	0	0	144	no incident in past 6 mo	0	0	1	0	0	0	0
1014	32	0	0	0	159	no incident in past 6 mo	0	0	1	0	0	0	0
1014	10	1	0	3336	124	no incident in past 6 mo	0	0	1	0	0	0	0
1015	10	0	12	0	114	no incident in past 6 mo	0	0	0	0	0	0	0
1015	30	1	0	0	142	no incident in past 6 mo	0	0	0	0	0	0	0
1016	10	0	0	1080	132	no incident in past 6 mo	0	0	1	0	0	0	0
1016	54	0	0	768	134	no incident in past 6 mo	0	0	1	0	0	0	0
1017	12	0	0	4596	106	no incident in past 6 mo	0	0	0	0	0	0	0
1017	41	1	12	3300	119	no incident in past 6 mo	0	0	0	0	0	0	0
1018	11	0	0	36	130	no incident in past 6 mo	0	0	1	0	0	0	0
1018	48	0	0	0	128	no incident in past 6 mo	0	0	1	0	0	0	0
1019	10	1	0	636	115	no incident in past 6 mo	0	0	0	0	0	0	0
1019	43	1	0	3240	132	no incident in past 6 mo	0	0	0	0	0	0	0
1020	12	1	0	120	109	at least 1 incident past 6 mo	0	0	0	0	0	0	0
1020	51	1	0	216	113	at least 1 incident past 6 mo	0	0	0	0	0	0	0
1021	22	1	0	660	138	no incident in past 6 mo	0	0	0	0	0	0	0
1021	6	1	0	120	131	at least 1 incident past 6 mo	0	0	0	0	0	0	0
1022	30	1	0	1848	117	at least 1 incident past 6 mo	0	0	1	0	0	0	0
1022	10	0	0	912	123	no incident in past 6 mo	0	0	1	0	0	0	0
1023	59	0	0	0	135	no incident in past 6 mo	0	0	0	0	0	0	0
1023	10	0	0	0	115	no incident in past 6 mo	0	0	0	0	0	0	0
1024	55	0	48	0	89	no incident in past 6 mo	0	0	0	0	0	0	0
1024	10	0	0	744	122	no incident in past 6 mo	0	0	0	0	0	0	0
1025	26	1	0	120	114	no incident in past 6 mo	0	0	0	0	0	0	0
1025	7	0	0	0	106	no incident in past 6 mo	0	0	0	0	0	0	0
1026	30	1	0	0	121	no incident in past 6 mo	0	0	1	0	0	0	0
1026	7	1	0	0	108	no incident in past 6 mo	0	0	1	0	0	0	0
1028	47	1	0	12	109	no incident in past 6 mo	0	0	0	0	0	0	0
1028	8	1	0	240	117	at least 1 incident past 6 mo	0	0	0	0	0	0	0
1029	25	1	0	372	104	at least 1 incident past 6 mo	0	0	0	0	0	0	0
1029	9	0	0	192	112	no incident in past 6 mo	0	0	0	0	0	0	0
1030	60	1	0	9288	134	no incident in past 6 mo	0	0	0	0	0	0	0
1030	13	1	12	6456	102	at least 1 incident past 6 mo	0	0	0	0	0	0	0
1031	10	0	24	0	101	no incident in past 6 mo	0	0	1	0	0	0	0
1031	38	1	12	11532	91	no incident in past 6 mo	0	0	1	0	0	0	0
1101	32	1	12	5136	115	no incident in past 6 mo	0	0	0	0	0	0	0
1101	10	1	0	5628	102	no incident in past 6 mo	0	0	0	0	0	0	0
1102	8	1	0	0	122	no incident in past 6 mo	0	0	0	0	0	0	0
1102	48	0	0	456	154	no incident in past 6 mo	0	0	0	0	0	0	0
1103	13	1	0	0	122	at least 1 incident past 6 mo	0	0	0	0	0	0	0
1103	35	1	0	0	113	at least 1 incident past 6 mo	0	0	0	0	0	0	0
1104	25	1	0	0	144	no incident in past 6 mo	0	0	0	0	0	0	0
1104	13	1	0	0	118	no incident in past 6 mo	0	0	0	0	0	0	0
1105	10	0	0	0	113	no incident in past 6 mo	0	0	0	1	0	0	0
1105	32	0	0	0	171	no incident in past 6 mo	0	0	0	1	0	0	0
1106	10	1	0	96	113	no incident in past 6 mo	0	0	0	0	0	0	0
1106	30	1	0	12	114	no incident in past 6 mo	0	0	0	0	0	0	0
1107	9	1	0	0	126	no incident in past 6 mo	1	0	0	0	0	0	0
1107	39	1	48	0	119	at least 1 incident past 6 mo	1	0	0	0	0	0	0
1108	9	0	0	72	117	no incident in past 6 mo	0	0	1	0	0	0	0
1108	45	1	12	0	129	at least 1 incident past 6 mo	0	0	1	0	0	0	0
1109	32	1	0	468	115	no incident in past 6 mo	0	0	1	0	0	0	0
1109	9	0	0	1596	110	no incident in past 6 mo	0	0	1	0	0	0	0
1110	34	0	0	468	133	no incident in past 6 mo	0	0	0	0	1	0	0
1110	10	0	0	1044	125	no incident in past 6 mo	0	0	0	0	1	0	0
1111	12	0	0	36	111	no incident in past 6 mo	0	0	1	0	0	0	0
1111	30	1	0	96	114	at least 1 incident past 6 mo	0	0	1	0	0	0	0
1112	31	1	0	0	106	at least 1 incident past 6 mo	0	0	0	0	0	0	0
1112	10	0	0	0	110	at least 1 incident past 6 mo	0	0	0	0	0	0	0
1113	40	1	0	2688	107	no incident in past 6 mo	0	0	0	0	0	0	0
1113	12	1	0	468	103	no incident in past 6 mo	0	0	0	0	0	0	0
1114	13	1	0	264	146	no incident in past 6 mo	0	0	1	0	0	0	0
1114	37	1	0	84	138	at least 1 incident past 6 mo	0	0	1	0	0	0	0
1115	10	1	0	732	113	no incident in past 6 mo	0	0	0	0	0	0	0
1115	35	1	0	1824	113	no incident in past 6 mo	0	0	0	0	0	0	0
1116	60	1	0	24	125	no incident in past 6 mo	0	0	0	0	0	0	0
1116	10	0	0	12	108	no incident in past 6 mo	0	0	0	0	0	0	0
1117	28	1	0	780	120	at least 1 incident past 6 mo	0	0	0	0	0	0	0
1117	12	1	0	360	97	no incident in past 6 mo	0	0	0	0	0	0	0
1118	9	1	0	0	123	no incident in past 6 mo	0	0	0	0	0	0	0
1118	40	1	0	0	143	no incident in past 6 mo	0	0	0	0	0	0	0
1119	38	1	0	408	129	no incident in past 6 mo	1	0	0	0	0	0	0
1119	10	1	0	0	127	no incident in past 6 mo	1	0	0	0	0	0	0
1120	45	1	0	288	116	no incident in past 6 mo	0	0	0	0	0	0	0
1120	12	1	0	168	111	no incident in past 6 mo	0	0	0	0	0	0	0
1121	14	0	0	456	122	no incident in past 6 mo	0	0	0	0	1	0	0
1121	38	0	0	132	146	no incident in past 6 mo	0	0	0	0	1	0	0
1122	9	0	0	24	125	at least 1 incident past 6 mo	0	0	0	0	0	0	0
1122	42	1	0	0	148	at least 1 incident past 6 mo	0	0	0	0	0	0	0
1123	12	0	0	24	117	no incident in past 6 mo	0	0	0	0	0	0	0
1123	45	1	12	660	130	at least 1 incident past 6 mo	0	0	0	0	0	0	0
1124	12	1	0	0	123	no incident in past 6 mo	0	0	0	0	0	0	0
1124	40	1	0	2376	132	no incident in past 6 mo	0	0	0	0	0	0	0
1125	10	0	0	0	109	no incident in past 6 mo	1	0	0	0	0	0	0
1125	45	1	0	1608	127	at least 1 incident past 6 mo	1	0	0	0	0	0	0
1126	37	0	0	0	157	no incident in past 6 mo	0	0	0	0	1	0	0
1126	10	0	0	0	132	no incident in past 6 mo	0	0	0	0	1	0	0
1127	32	1	0	48	116	no incident in past 6 mo	0	0	0	0	0	0	0
1127	10	1	0	0	110	no incident in past 6 mo	0	0	0	0	0	0	0
1128	9	1	0	9120	104	no incident in past 6 mo	0	0	0	0	0	0	0
1128	33	1	132	7140	119	no incident in past 6 mo	0	0	0	0	0	0	0
1129	36	1	0	0	135	no incident in past 6 mo	0	0	0	0	0	0	0
1129	9	1	0	144	111	no incident in past 6 mo	0	0	0	0	0	0	0
1130	22	1	0	216	106	at least 1 incident past 6 mo	0	0	1	0	0	0	0
1130	10	0	0	384	106	no incident in past 6 mo	0	0	1	0	0	0	0
1131	8	1	0	0	98	no incident in past 6 mo	1	0	0	0	0	0	0
1131	36	0	0	636	147	no incident in past 6 mo	1	0	0	0	0	0	0
1201	5	1	12	0	118	at least 1 incident past 6 mo	0	0	0	0	0	0	0
1201	24	1	0	0	121	at least 1 incident past 6 mo	0	0	0	0	0	0	0
1202	7	0	96	252	85	at least 1 incident past 6 mo	0	0	1	0	0	0	0
1202	43	0	0	12	162	at least 1 incident past 6 mo	0	0	1	0	0	0	0
1203	27	1	0	12	112	no incident in past 6 mo	0	0	0	0	0	0	0
1203	5	0	0	12	124	no incident in past 6 mo	0	0	0	0	0	0	0
1204	6	1	0	36	103	no incident in past 6 mo	0	0	0	0	0	0	0
1204	58	0	0	2232	105	at least 1 incident past 6 mo	0	0	0	0	0	0	0
1205	35	0	12	0	169	at least 1 incident past 6 mo	0	0	1	0	0	0	0
1205	10	0	0	0	110	at least 1 incident past 6 mo	0	0	1	0	0	0	0
1206	14	1	0	12	126	no incident in past 6 mo	0	0	0	0	0	0	0
1206	30	1	0	24	130	at least 1 incident past 6 mo	0	0	0	0	0	0	0
1207	63	0	0	0	127	at least 1 incident past 6 mo	0	0	1	0	0	0	0
1207	9	1	0	60	119	at least 1 incident past 6 mo	0	0	1	0	0	0	0
1208	5	0	0	0	132	at least 1 incident past 6 mo	0	0	1	0	0	0	0
1208	52	1	0	9348	111	at least 1 incident past 6 mo	0	0	1	0	0	0	0
1209	5	0	0	0	111	at least 1 incident past 6 mo	0	0	0	0	0	0	0
1209	30	0	0	48	143	at least 1 incident past 6 mo	0	0	0	0	0	0	0
1210	49	0	0	72	142	at least 1 incident past 6 mo	0	0	1	0	0	0	0
1210	13	1	36	192	119	at least 1 incident past 6 mo	0	0	1	0	0	0	0
1211	10	1	0	0	122	at least 1 incident past 6 mo	0	0	0	0	0	0	0
1211	33	1	0	0	104	no incident in past 6 mo	0	0	0	0	0	0	0
1212	39	0	276	0	139	no incident in past 6 mo	0	0	1	0	0	0	0
1212	9	0	0	108	115	no incident in past 6 mo	0	0	1	0	0	0	0
1213	7	0	0	0	123	at least 1 incident past 6 mo	0	0	1	0	0	0	0
1213	53	0	12	0	155	at least 1 incident past 6 mo	0	0	1	0	0	0	0
1214	7	1	108	168	113	at least 1 incident past 6 mo	0	0	0	0	0	0	0
1214	50	0	204	0	151	at least 1 incident past 6 mo	0	0	0	0	0	0	0
1215	10	1	0	120	110	at least 1 incident past 6 mo	0	0	1	0	0	0	0
1215	30	0	12	60	129	no incident in past 6 mo	0	0	1	0	0	0	0
1216	9	0	0	132	126	at least 1 incident past 6 mo	0	0	0	0	0	0	0
1216	38	1	0	252	123	at least 1 incident past 6 mo	0	0	0	0	0	0	0
1217	51	0	0	0	136	at least 1 incident past 6 mo	0	0	1	0	0	0	0
1217	11	0	24	0	121	at least 1 incident past 6 mo	0	0	1	0	0	0	0
1218	30	0	0	192	130	no incident in past 6 mo	0	0	1	0	0	0	0
1218	13	1	0	516	115	at least 1 incident past 6 mo	0	0	1	0	0	0	0
1219	5	1	0	168	85	at least 1 incident past 6 mo	0	0	0	0	0	0	0
1219	25	1	12	1188	120	at least 1 incident past 6 mo	0	0	0	0	0	0	0
1220	13	0	0	36	120	at least 1 incident past 6 mo	0	0	1	0	0	0	0
1220	53	0	0	1728	135	no incident in past 6 mo	0	0	1	0	0	0	0
1221	9	1	0	0	123	at least 1 incident past 6 mo	0	0	0	0	0	0	0
1221	50	1	0	168	135	at least 1 incident past 6 mo	0	0	0	0	0	0	0
1222	30	1	0	36	101	at least 1 incident past 6 mo	0	0	0	0	0	0	0
1222	7	1	12	108	106	no incident in past 6 mo	0	0	0	0	0	0	0
1223	41	1	0	6276	113	at least 1 incident past 6 mo	0	0	0	0	0	0	0
1223	14	1	0	0	117	at least 1 incident past 6 mo	0	0	0	0	0	0	0
1224	14	0	0	468	127	at least 1 incident past 6 mo	0	0	1	0	0	0	0
1224	40	0	0	600	135	at least 1 incident past 6 mo	0	0	1	0	0	0	0
1225	30	0	0	1872	164	at least 1 incident past 6 mo	0	0	1	0	0	0	0
1225	9	1	0	24	123	no incident in past 6 mo	0	0	1	0	0	0	0
1226	6	1	276	96	94	at least 1 incident past 6 mo	0	0	1	0	0	0	0
1226	48	1	0	24	108	at least 1 incident past 6 mo	0	0	1	0	0	0	0
1227	29	1	24	444	123	no incident in past 6 mo	0	0	0	0	0	0	0
1227	13	1	144	72	110	no incident in past 6 mo	0	0	0	0	0	0	0
1228	12	1	0	108	125	at least 1 incident past 6 mo	0	0	0	0	0	0	0
1228	38	1	0	0	127	at least 1 incident past 6 mo	0	0	0	0	0	0	0
1229	12	0	48	0	131	no incident in past 6 mo	0	0	0	0	0	0	0
1229	38	1	0	24	121	no incident in past 6 mo	0	0	0	0	0	0	0
1230	7	0	0	36	99	at least 1 incident past 6 mo	0	0	0	0	0	0	0
1230	28	1	0	8124	90	at least 1 incident past 6 mo	0	0	0	0	0	0	0
1231	6	1	0	0	115	at least 1 incident past 6 mo	0	0	0	0	0	0	0
1231	35	1	0	108	109	at least 1 incident past 6 mo	0	0	0	0	0	0	0
1232	8	1	0	336	125	at least 1 incident past 6 mo	0	0	0	0	0	0	0
1232	36	1	0	0	106	at least 1 incident past 6 mo	0	0	0	0	0	0	0
1301	15	0	144	5244	118	no incident in past 6 mo	0	0	0	0	0	0	0
1301	50	0	12	24	133	no incident in past 6 mo	0	0	0	0	0	0	0
1302	9	0	96	36	126	no incident in past 6 mo	0	0	0	0	0	0	0
1302	48	1	0	0	101	no incident in past 6 mo	0	0	0	0	0	0	0
1303	32	1	48	216	100	no incident in past 6 mo	0	1	0	0	0	0	0
1303	9	0	708	0	85	no incident in past 6 mo	0	1	0	0	0	0	0
1304	9	0	612	0	126	no incident in past 6 mo	0	1	0	0	0	0	0
1304	39	0	0	156	141	no incident in past 6 mo	0	1	0	0	0	0	0
1305	56	1	0	456	114	no incident in past 6 mo	0	0	0	0	1	0	0
1305	10	1	12	132	93	no incident in past 6 mo	0	0	0	0	1	0	0
1306	9	1	0	0	122	no incident in past 6 mo	0	1	0	0	0	0	0
1306	50	0	0	324	146	no incident in past 6 mo	0	1	0	0	0	0	0
1307	13	1	2172	36	108	no incident in past 6 mo	0	0	0	0	1	0	0
1307	68	1	420	12	130	no incident in past 6 mo	0	0	0	0	1	0	0
1308	9	1	1104	0	108	no incident in past 6 mo	0	1	0	0	0	0	0
1308	28	1	108	0	111	no incident in past 6 mo	0	1	0	0	0	0	0
1309	28	1	564	12	125	no incident in past 6 mo	0	1	0	0	0	0	0
1309	9	0	4944	60	112	no incident in past 6 mo	0	1	0	0	0	0	0
1310	32	1	0	1320	121	no incident in past 6 mo	0	1	0	0	0	0	0
1310	9	1	2064	0	98	no incident in past 6 mo	0	1	0	0	0	0	0
1311	10	1	72	4176	94	no incident in past 6 mo	0	0	0	0	0	0	0
1311	10	1	540	36	86	no incident in past 6 mo	0	0	0	0	0	0	0
1312	10	0	0	0	112	no incident in past 6 mo	0	0	1	0	0	0	0
1312	25	1	24	36	106	no incident in past 6 mo	0	0	1	0	0	0	0
1313	30	1	0	108	126	at least 1 incident past 6 mo	0	0	0	0	0	0	0
1313	11	0	120	12	115	no incident in past 6 mo	0	0	0	0	0	0	0
1314	12	0	168	0	110	no incident in past 6 mo	0	1	0	0	0	0	0
1314	32	0	132	204	140	no incident in past 6 mo	0	1	0	0	0	0	0
1315	9	0	4776	0	120	no incident in past 6 mo	0	0	1	0	0	0	0
1315	42	1	0	588	120	no incident in past 6 mo	0	0	1	0	0	0	0
1316	45	1	0	708	135	no incident in past 6 mo	0	0	1	0	0	0	0
1316	14	1	12	72	132	no incident in past 6 mo	0	0	1	0	0	0	0
1317	9	1	72	0	121	no incident in past 6 mo	0	0	0	0	0	0	0
1317	37	1	0	72	129	no incident in past 6 mo	0	0	0	0	0	0	0
1318	9	0	72	0	104	no incident in past 6 mo	0	0	0	0	0	0	0
1318	52	0	0	0	143	no incident in past 6 mo	0	0	0	0	0	0	0
1319	12	0	0	36	119	no incident in past 6 mo	0	0	0	0	0	0	0
1319	40	1	0	24	127	no incident in past 6 mo	0	0	0	0	0	0	0
1320	10	0	1164	36	107	no incident in past 6 mo	0	0	0	0	0	0	0
1320	40	1	24	492	82	no incident in past 6 mo	0	0	0	0	0	0	0
1321	10	1	3252	288	122	no incident in past 6 mo	0	0	0	0	1	0	0
1321	60	1	36	0	136	no incident in past 6 mo	0	0	0	0	1	0	0
1322	6	0	1584	0	81	no incident in past 6 mo	0	0	0	0	1	0	0
1322	58	1	36	168	134	no incident in past 6 mo	0	0	0	0	1	0	0
1323	30	1	60	240	117	no incident in past 6 mo	0	0	0	0	0	0	0
1323	12	1	876	0	115	no incident in past 6 mo	0	0	0	0	0	0	0
1324	8	1	492	0	99	no incident in past 6 mo	0	0	0	0	0	0	0
1324	30	1	0	228	125	no incident in past 6 mo	0	0	0	0	0	0	0
1325	10	0	156	168	93	no incident in past 6 mo	0	0	0	0	0	0	0
1325	25	1	11964	312	112	no incident in past 6 mo	0	0	0	0	0	0	0
1326	45	0	0	252	132	no incident in past 6 mo	0	0	1	0	0	0	0
1326	13	0	120	0	123	no incident in past 6 mo	0	0	1	0	0	0	0
1327	10	1	1176	132	111	no incident in past 6 mo	0	0	0	0	0	0	0
1327	40	1	0	9432	101	no incident in past 6 mo	0	0	0	0	0	0	0
1328	46	1	468	2136	100	no incident in past 6 mo	0	0	0	0	0	0	0
1328	10	1	0	0	95	no incident in past 6 mo	0	0	0	0	0	0	0
1329	9	0	588	48	104	at least 1 incident past 6 mo	0	0	0	0	0	0	0
1329	29	1	36	240	122	no incident in past 6 mo	0	0	0	0	0	0	0
1330	9	0	744	0	115	no incident in past 6 mo	1	0	0	0	0	0	0
1330	39	0	228	168	145	no incident in past 6 mo	1	0	0	0	0	0	0
1331	13	0	24	564	114	no incident in past 6 mo	0	0	0	0	0	0	0
1331	48	0	0	0	123	no incident in past 6 mo	0	0	0	0	0	0	0
1401	35	0	24	0	146	at least 1 incident past 6 mo	0	0	1	0	0	0	0
1401	9	0	0	0	116	no incident in past 6 mo	0	0	1	0	0	0	0
1402	9	1	0	0	122	at least 1 incident past 6 mo	0	0	1	0	0	0	0
1402	83	0	0	72	101	at least 1 incident past 6 mo	0	0	1	0	0	0	0
1403	11	0	12	0	151	at least 1 incident past 6 mo	0	0	0	0	0	0	0
1403	42	0	0	0	164	at least 1 incident past 6 mo	0	0	0	0	0	0	0
1404	13	0	0	0	121	no incident in past 6 mo	0	0	1	0	0	0	0
1404	30	0	0	156	128	no incident in past 6 mo	0	0	1	0	0	0	0
1405	65	1	0	492	110	at least 1 incident past 6 mo	0	0	0	0	0	0	0
1405	13	1	0	0	113	at least 1 incident past 6 mo	0	0	0	0	0	0	0
1406	52	0	0	12	149	at least 1 incident past 6 mo	0	0	1	0	0	0	0
1406	11	0	36	12	119	at least 1 incident past 6 mo	0	0	1	0	0	0	0
1407	50	1	12	0	135	at least 1 incident past 6 mo	0	0	0	0	0	0	0
1407	11	0	0	0	123	at least 1 incident past 6 mo	0	0	0	0	0	0	0
1408	45	1	0	72	125	at least 1 incident past 6 mo	0	0	0	0	0	0	0
1408	8	1	204	0	113	at least 1 incident past 6 mo	0	0	0	0	0	0	0
1409	10	1	0	0	142	at least 1 incident past 6 mo	0	0	0	0	0	0	0
1409	50	1	0	0	146	at least 1 incident past 6 mo	0	0	0	0	0	0	0
1410	75	1	0	0	134	no incident in past 6 mo	0	0	0	0	1	0	0
1410	10	1	24	0	115	no incident in past 6 mo	0	0	0	0	1	0	0
1411	33	1	0	72	140	at least 1 incident past 6 mo	0	0	0	0	0	0	0
1411	11	0	12	1536	115	no incident in past 6 mo	0	0	0	0	0	0	0
1412	51	1	0	0	138	at least 1 incident past 6 mo	0	0	0	0	0	0	0
1412	11	1	0	0	129	at least 1 incident past 6 mo	0	0	0	0	0	0	0
1413	55	0	0	0	148	at least 1 incident past 6 mo	0	0	1	0	0	0	0
1413	16	0	0	0	131	at least 1 incident past 6 mo	0	0	1	0	0	0	0
1414	8	0	24	108	138	at least 1 incident past 6 mo	1	0	0	0	0	0	0
1414	30	1	48	48	133	at least 1 incident past 6 mo	1	0	0	0	0	0	0
1415	69	0	0	24	114	at least 1 incident past 6 mo	0	0	0	0	1	0	0
1415	12	0	96	504	107	at least 1 incident past 6 mo	0	0	0	0	1	0	0
1416	40	1	0	0	143	no incident in past 6 mo	0	0	0	0	0	0	0
1416	8	1	0	0	129	no incident in past 6 mo	0	0	0	0	0	0	0
1417	10	1	0	12	131	at least 1 incident past 6 mo	0	0	0	0	0	0	0
1417	40	1	0	0	136	at least 1 incident past 6 mo	0	0	0	0	0	0	0
1418	30	1	0	108	116	at least 1 incident past 6 mo	0	0	1	0	0	0	0
1418	10	1	0	60	92	at least 1 incident past 6 mo	0	0	1	0	0	0	0
1419	60	1	0	132	125	at least 1 incident past 6 mo	0	0	0	0	0	0	0
1419	9	1	0	0	114	at least 1 incident past 6 mo	0	0	0	0	0	0	0
1420	10	1	0	0	138	at least 1 incident past 6 mo	0	0	1	0	0	0	0
1420	36	1	0	0	104	at least 1 incident past 6 mo	0	0	1	0	0	0	0
1421	44	1	0	0	115	at least 1 incident past 6 mo	0	0	1	0	0	0	0
1421	14	1	0	0	132	at least 1 incident past 6 mo	0	0	1	0	0	0	0
1422	12	0	24	432	108	at least 1 incident past 6 mo	0	0	1	0	0	0	0
1422	49	1	0	0	117	at least 1 incident past 6 mo	0	0	1	0	0	0	0
1423	28	0	0	12	129	no incident in past 6 mo	0	0	0	0	0	0	0
1423	7	0	24	12	110	at least 1 incident past 6 mo	0	0	0	0	0	0	0
1424	10	1	0	36	119	at least 1 incident past 6 mo	0	0	0	0	0	0	0
1424	35	1	60	36	127	no incident in past 6 mo	0	0	0	0	0	0	0
1425	9	0	0	0	117	at least 1 incident past 6 mo	0	0	1	0	0	0	0
1425	50	0	168	0	114	at least 1 incident past 6 mo	0	0	1	0	0	0	0
1426	7	0	0	0	128	at least 1 incident past 6 mo	0	0	1	0	0	0	0
1426	38	1	0	0	118	no incident in past 6 mo	0	0	1	0	0	0	0
1427	14	1	12	180	140	at least 1 incident past 6 mo	0	0	1	0	0	0	0
1427	56	1	24	0	130	at least 1 incident past 6 mo	0	0	1	0	0	0	0
1428	10	1	12	12	120	at least 1 incident past 6 mo	0	0	0	0	0	0	0
1428	45	1	204	2088	120	at least 1 incident past 6 mo	0	0	0	0	0	0	0
1429	52	1	12	0	143	no incident in past 6 mo	0	0	0	0	0	0	0
1429	9	1	144	0	124	no incident in past 6 mo	0	0	0	0	0	0	0
1430	50	1	0	828	140	at least 1 incident past 6 mo	0	0	1	0	0	0	0
1430	10	1	0	0	99	no incident in past 6 mo	0	0	1	0	0	0	0
1501	14	0	0	120	148	no incident in past 6 mo	0	0	0	0	0	0	0
1501	45	0	0	0	120	no incident in past 6 mo	0	0	0	0	0	0	0
1502	7	1	0	0	102	no incident in past 6 mo	0	0	0	0	0	0	0
1502	32	1	0	1668	119	at least 1 incident past 6 mo	0	0	0	0	0	0	0
1503	35	0	0	0	163	at least 1 incident past 6 mo	0	0	0	0	0	0	0
1503	9	0	0	0	102	no incident in past 6 mo	0	0	0	0	0	0	0
1504	10	1	0	0	104	no incident in past 6 mo	0	0	0	0	0	0	0
1504	36	1	0	0	105	no incident in past 6 mo	0	0	0	0	0	0	0
1505	50	1	0	0	123	no incident in past 6 mo	0	0	0	0	0	0	0
1505	7	0	12	24	109	no incident in past 6 mo	0	0	0	0	0	0	0
1506	10	0	12	72	104	no incident in past 6 mo	0	0	0	0	0	0	0
1506	29	1	0	0	101	no incident in past 6 mo	0	0	0	0	0	0	0
1507	18	1	0	0	111	no incident in past 6 mo	0	0	0	0	0	0	0
1507	7	1	0	0	112	no incident in past 6 mo	0	0	0	0	0	0	0
1508	45	1	0	48	102	no incident in past 6 mo	0	0	0	0	0	0	0
1508	7	1	0	0	109	no incident in past 6 mo	0	0	0	0	0	0	0
1509	9	0	0	0	110	no incident in past 6 mo	0	1	0	0	0	0	0
1509	37	0	192	0	131	no incident in past 6 mo	0	1	0	0	0	0	0
1510	40	1	0	276	101	no incident in past 6 mo	0	0	0	0	0	0	0
1510	10	1	0	276	114	no incident in past 6 mo	0	0	0	0	0	0	0
1511	9	1	0	84	92	no incident in past 6 mo	0	0	0	0	0	0	0
1511	65	0	0	168	151	no incident in past 6 mo	0	0	0	0	0	0	0
1512	20	1	0	0	118	no incident in past 6 mo	0	0	0	0	0	0	0
1512	7	1	0	48	107	no incident in past 6 mo	0	0	0	0	0	0	0
1513	10	1	0	0	135	no incident in past 6 mo	0	0	0	0	0	0	0
1513	45	1	0	1944	124	no incident in past 6 mo	0	0	0	0	0	0	0
1514	53	0	0	456	132	no incident in past 6 mo	0	1	0	0	0	0	0
1514	11	0	0	360	119	no incident in past 6 mo	0	1	0	0	0	0	0
1515	38	1	12	4212	122	no incident in past 6 mo	0	0	0	0	0	0	0
1515	9	1	0	0	119	no incident in past 6 mo	0	0	0	0	0	0	0
1516	7	0	0	156	111	no incident in past 6 mo	1	0	0	0	0	0	0
1516	22	1	12	48	90	at least 1 incident past 6 mo	1	0	0	0	0	0	0
1517	12	0	0	0	109	at least 1 incident past 6 mo	0	0	0	0	0	0	0
1517	24	1	0	132	123	no incident in past 6 mo	0	0	0	0	0	0	0
1518	8	1	0	132	110	no incident in past 6 mo	0	0	0	0	0	0	12
1518	27	1	504	156	113	no incident in past 6 mo	0	0	0	0	0	0	36
1519	12	1	0	516	119	no incident in past 6 mo	0	0	0	0	0	0	0
1519	30	1	0	1368	98	no incident in past 6 mo	0	0	0	0	0	0	0
1520	11	0	0	0	126	no incident in past 6 mo	0	0	0	0	0	0	0
1520	45	0	24	0	124	no incident in past 6 mo	0	0	0	0	0	0	0
1521	7	0	0	72	111	no incident in past 6 mo	0	0	0	0	0	0	0
1521	43	1	0	36	120	no incident in past 6 mo	0	0	0	0	0	0	0
1522	8	1	0	0	96	at least 1 incident past 6 mo	0	0	0	0	0	0	0
1522	28	1	0	0	131	no incident in past 6 mo	0	0	0	0	0	0	0
1523	7	1	0	0	127	at least 1 incident past 6 mo	0	0	0	0	0	0	0
1523	30	1	0	0	128	at least 1 incident past 6 mo	0	0	0	0	0	0	0
1524	55	1	0	804	138	at least 1 incident past 6 mo	0	0	0	0	0	0	0
1524	12	0	12	24	122	no incident in past 6 mo	0	0	0	0	0	0	0
1525	59	1	0	900	111	at least 1 incident past 6 mo	0	0	0	0	0	0	0
1525	6	0	0	72	111	no incident in past 6 mo	0	0	0	0	0	0	0
1526	13	0	0	0	121	no incident in past 6 mo	0	0	0	0	0	0	0
1526	28	1	0	132	129	no incident in past 6 mo	0	0	0	0	0	0	0
1527	6	1	0	0	107	no incident in past 6 mo	0	0	0	0	0	0	0
1527	20	1	0	180	107	at least 1 incident past 6 mo	0	0	0	0	0	0	0
1528	10	1	0	0	125	no incident in past 6 mo	0	0	0	0	0	0	0
1528	56	1	0	444	128	at least 1 incident past 6 mo	0	0	0	0	0	0	0
1529	38	1	0	12	134	no incident in past 6 mo	0	0	0	0	0	0	0
1529	6	1	0	0	100	no incident in past 6 mo	0	0	0	0	0	0	12
1530	6	1	0	12	102	no incident in past 6 mo	0	0	0	0	0	0	0
1530	19	1	0	0	117	at least 1 incident past 6 mo	0	0	0	0	0	0	0
1601	12	0	0	0	127	at least 1 incident past 6 mo	0	0	1	0	0	0	0
1601	57	0	0	0	150	at least 1 incident past 6 mo	0	0	1	0	0	0	0
1602	13	0	0	0	127	at least 1 incident past 6 mo	0	0	0	0	0	0	0
1602	43	1	0	252	105	no incident in past 6 mo	0	0	0	0	0	0	0
1603	40	1	12	1692	104	no incident in past 6 mo	0	0	0	0	0	0	0
1603	10	0	0	36	101	no incident in past 6 mo	0	0	0	0	0	0	0
1604	13	0	0	324	132	no incident in past 6 mo	0	0	0	0	0	0	0
1604	27	1	0	1416	138	at least 1 incident past 6 mo	0	0	0	0	0	0	0
1605	8	0	0	0	121	no incident in past 6 mo	0	0	0	0	0	0	0
1605	30	1	48	3816	126	no incident in past 6 mo	0	0	0	0	0	0	0
1606	60	1	0	84	152	no incident in past 6 mo	0	0	0	0	0	0	0
1606	11	1	12	12	112	no incident in past 6 mo	0	0	0	0	0	0	0
1607	39	1	0	4764	90	at least 1 incident past 6 mo	0	0	0	0	0	0	0
1607	13	0	0	12	131	at least 1 incident past 6 mo	0	0	0	0	0	0	0
1608	41	1	0	72	118	no incident in past 6 mo	0	0	0	0	0	0	0
1608	12	1	0	0	128	at least 1 incident past 6 mo	0	0	0	0	0	0	0
1609	9	1	0	0	111	at least 1 incident past 6 mo	0	0	0	0	0	0	0
1609	36	1	0	0	156	at least 1 incident past 6 mo	0	0	0	0	0	0	0
1610	47	1	0	216	123	at least 1 incident past 6 mo	0	0	0	0	0	0	0
1610	13	0	0	0	133	at least 1 incident past 6 mo	0	0	0	0	0	0	0
1611	9	1	0	0	142	no incident in past 6 mo	0	0	1	0	0	0	0
1611	46	1	0	0	147	no incident in past 6 mo	0	0	1	0	0	0	0
1612	32	1	0	108	132	no incident in past 6 mo	0	0	0	0	0	0	12
1612	11	1	0	0	114	no incident in past 6 mo	0	0	0	0	0	0	0
1613	38	1	0	420	137	at least 1 incident past 6 mo	0	0	0	0	0	0	0
1613	11	0	0	120	123	at least 1 incident past 6 mo	0	0	0	0	0	0	0
1614	13	1	0	0	128	no incident in past 6 mo	0	0	0	0	0	0	0
1614	47	0	12	0	149	no incident in past 6 mo	0	0	0	0	0	0	0
1615	32	1	0	0	124	no incident in past 6 mo	0	0	0	0	0	0	0
1615	12	1	0	0	126	at least 1 incident past 6 mo	0	0	0	0	0	0	0
1616	8	1	0	0	137	no incident in past 6 mo	0	0	0	0	0	0	0
1616	24	0	0	0	146	no incident in past 6 mo	0	0	0	0	0	0	0
1617	13	0	0	0	104	no incident in past 6 mo	0	0	1	0	0	0	0
1617	40	0	132	3456	117	no incident in past 6 mo	0	0	1	0	0	0	0
1618	37	1	0	180	127	at least 1 incident past 6 mo	0	0	0	0	0	0	0
1618	13	0	0	0	115	no incident in past 6 mo	0	0	0	0	0	0	0
1619	13	1	72	36	113	at least 1 incident past 6 mo	0	0	0	0	0	0	0
1619	46	1	0	120	142	at least 1 incident past 6 mo	0	0	0	0	0	0	0
1620	8	0	0	0	120	no incident in past 6 mo	0	0	1	0	0	0	0
1620	41	0	0	24	164	at least 1 incident past 6 mo	0	0	1	0	0	0	0
1621	8	0	0	324	116	at least 1 incident past 6 mo	0	0	0	0	0	0	0
1621	28	1	0	72	129	at least 1 incident past 6 mo	0	0	0	0	0	0	0
1622	36	0	0	0	162	at least 1 incident past 6 mo	0	0	1	0	0	0	0
1622	12	1	0	0	116	no incident in past 6 mo	0	0	1	0	0	0	0
1623	12	1	0	324	129	at least 1 incident past 6 mo	0	0	0	0	0	0	0
1623	35	1	0	468	125	no incident in past 6 mo	0	0	0	0	0	0	0
1624	47	1	0	240	127	at least 1 incident past 6 mo	0	0	0	0	0	0	0
1624	11	0	0	0	123	at least 1 incident past 6 mo	0	0	0	0	0	0	0
1625	13	1	0	696	124	at least 1 incident past 6 mo	0	0	0	0	0	0	0
1625	48	1	1464	48	123	at least 1 incident past 6 mo	0	0	0	0	0	0	0
1626	12	0	84	60	113	at least 1 incident past 6 mo	0	1	0	0	0	0	0
1626	45	0	0	0	149	no incident in past 6 mo	0	1	0	0	0	0	0
1627	56	0	0	1296	147	at least 1 incident past 6 mo	0	0	1	0	0	0	0
1627	9	0	0	0	124	at least 1 incident past 6 mo	0	0	1	0	0	0	0
1628	50	1	0	5016	105	at least 1 incident past 6 mo	0	0	0	0	0	0	0
1628	12	0	0	168	114	no incident in past 6 mo	0	0	0	0	0	0	0
1630	60	1	0	432	133	at least 1 incident past 6 mo	0	0	0	0	0	0	0
1630	10	0	0	180	117	at least 1 incident past 6 mo	0	0	0	0	0	0	0
1631	8	0	0	0	113	at least 1 incident past 6 mo	0	0	0	0	1	0	0
1631	40	0	0	0	141	at least 1 incident past 6 mo	0	0	0	0	1	0	0
1701	13	1	0	564	121	no incident in past 6 mo	0	0	0	0	0	0	0
1701	41	0	0	0	135	no incident in past 6 mo	0	0	0	0	0	0	0
1702	11	1	0	732	116	no incident in past 6 mo	0	0	0	0	0	0	0
1702	23	1	0	132	114	no incident in past 6 mo	0	0	0	0	0	0	0
1703	13	1	0	0	143	no incident in past 6 mo	0	0	0	0	0	0	0
1703	47	1	0	0	131	no incident in past 6 mo	0	0	0	0	0	0	0
1704	9	0	12	228	118	no incident in past 6 mo	0	0	0	0	0	0	0
1704	56	0	0	0	113	no incident in past 6 mo	0	0	0	0	0	0	0
1705	9	0	0	0	95	no incident in past 6 mo	0	0	1	0	0	0	0
1705	47	0	0	24	147	at least 1 incident past 6 mo	0	0	1	0	0	0	0
1706	10	1	0	1656	104	no incident in past 6 mo	0	0	0	0	0	0	0
1706	38	1	0	60	116	no incident in past 6 mo	0	0	0	0	0	0	0
1707	13	1	0	0	125	no incident in past 6 mo	0	0	0	0	0	0	0
1707	34	1	0	48	123	no incident in past 6 mo	0	0	0	0	0	0	0
1708	35	1	12	1080	119	no incident in past 6 mo	0	0	0	0	0	0	0
1708	9	1	0	36	126	no incident in past 6 mo	0	0	0	0	0	0	0
1709	26	1	0	540	123	at least 1 incident past 6 mo	0	0	0	0	0	0	0
1709	9	1	0	72	112	no incident in past 6 mo	0	0	0	0	0	0	36
1710	14	1	0	48	116	no incident in past 6 mo	0	0	0	0	0	0	0
1710	36	0	12	1536	146	no incident in past 6 mo	0	0	0	0	0	0	60
1711	12	0	0	12	117	no incident in past 6 mo	0	0	0	0	0	0	0
1711	38	0	0	24	158	no incident in past 6 mo	0	0	0	0	0	0	0
1712	10	1	0	72	123	no incident in past 6 mo	0	0	0	0	0	0	0
1712	31	1	0	0	116	no incident in past 6 mo	0	0	0	0	0	0	0
1713	48	1	0	216	142	no incident in past 6 mo	0	0	0	0	0	0	0
1713	14	0	0	36	132	no incident in past 6 mo	0	0	0	0	0	0	0
1714	11	1	0	0	98	no incident in past 6 mo	0	0	1	0	0	0	0
1714	51	0	0	12	120	at least 1 incident past 6 mo	0	0	1	0	0	0	0
1715	9	0	0	0	116	no incident in past 6 mo	1	0	0	0	0	0	0
1715	40	0	0	0	130	no incident in past 6 mo	1	0	0	0	0	0	0
1716	9	1	0	120	105	no incident in past 6 mo	0	0	1	0	0	0	0
1716	28	0	0	168	141	no incident in past 6 mo	0	0	1	0	0	0	0
1717	43	1	0	5688	127	no incident in past 6 mo	0	0	1	0	0	0	0
1717	13	1	0	216	107	no incident in past 6 mo	0	0	1	0	0	0	0
1718	9	0	0	0	126	no incident in past 6 mo	0	0	0	0	0	0	0
1718	30	1	0	0	122	at least 1 incident past 6 mo	0	0	0	0	0	0	0
1719	9	0	0	540	110	no incident in past 6 mo	0	0	0	0	0	0	0
1719	49	1	0	516	113	at least 1 incident past 6 mo	0	0	0	0	0	0	0
1720	30	1	0	36	113	no incident in past 6 mo	0	0	0	0	0	0	0
1720	10	0	0	12	129	no incident in past 6 mo	0	0	0	0	0	0	0
1721	31	0	84	0	150	at least 1 incident past 6 mo	1	0	0	0	0	0	0
1721	9	1	0	12	118	no incident in past 6 mo	1	0	0	0	0	0	0
1722	40	1	0	0	92	no incident in past 6 mo	0	0	0	0	0	0	0
1722	10	1	0	144	113	no incident in past 6 mo	0	0	0	0	0	0	0
1723	49	0	12	0	142	no incident in past 6 mo	0	0	0	0	1	0	0
1723	14	1	0	0	126	no incident in past 6 mo	0	0	0	0	1	0	0
1724	42	0	0	0	153	no incident in past 6 mo	0	0	0	0	0	0	0
1724	11	1	0	0	137	no incident in past 6 mo	0	0	0	0	0	0	0
1725	9	0	0	336	125	no incident in past 6 mo	0	0	0	0	0	0	0
1725	53	0	12	0	123	no incident in past 6 mo	0	0	0	0	0	0	36
1726	13	0	0	144	105	no incident in past 6 mo	0	0	1	0	0	0	0
1726	52	0	48	0	116	no incident in past 6 mo	0	0	1	0	0	0	0
1727	7	1	0	36	89	no incident in past 6 mo	0	0	1	0	0	0	0
1727	29	1	0	0	115	at least 1 incident past 6 mo	0	0	1	0	0	0	0
1728	10	0	0	0	97	no incident in past 6 mo	0	0	0	0	0	0	0
1728	35	0	96	0	124	no incident in past 6 mo	0	0	0	0	0	0	0
1729	40	1	0	1836	115	no incident in past 6 mo	0	0	1	0	0	0	0
1729	10	1	0	552	99	no incident in past 6 mo	0	0	1	0	0	0	0
1730	43	1	0	960	81	at least 1 incident past 6 mo	0	0	0	0	0	0	0
1730	13	1	0	1848	115	no incident in past 6 mo	0	0	0	0	0	0	12
1801	62	0	0	0	154	no incident in past 6 mo	0	0	0	0	1	0	0
1801	12	0	204	0	115	no incident in past 6 mo	0	0	0	0	1	0	0
1802	10	0	24	0	112	at least 1 incident past 6 mo	0	0	0	0	0	0	0
1802	41	0	528	0	149	at least 1 incident past 6 mo	0	0	0	0	0	0	0
1803	13	1	0	120	118	no incident in past 6 mo	0	0	0	0	0	0	0
1803	50	1	0	84	129	no incident in past 6 mo	0	0	0	0	0	0	0
1804	11	1	36	0	115	no incident in past 6 mo	0	0	0	0	0	0	0
1804	43	1	0	0	120	no incident in past 6 mo	0	0	0	0	0	0	0
1805	9	0	0	0	126	no incident in past 6 mo	0	0	0	0	0	0	0
1805	30	1	0	0	123	at least 1 incident past 6 mo	0	0	0	0	0	0	0
1806	9	1	48	0	122	no incident in past 6 mo	0	0	0	0	0	0	0
1806	35	0	0	0	146	at least 1 incident past 6 mo	0	0	0	0	0	0	0
1807	40	1	12	0	127	at least 1 incident past 6 mo	1	0	0	0	0	0	0
1807	11	1	96	0	116	no incident in past 6 mo	1	0	0	0	0	0	0
1808	62	0	0	936	123	at least 1 incident past 6 mo	0	0	1	0	0	0	0
1808	16	1	0	96	125	at least 1 incident past 6 mo	0	0	1	0	0	0	0
1809	12	1	0	0	97	at least 1 incident past 6 mo	0	0	0	0	1	0	0
1809	20	0	0	0	138	no incident in past 6 mo	0	0	0	0	1	0	0
1810	37	1	0	0	118	at least 1 incident past 6 mo	0	0	0	0	0	0	0
1810	10	1	0	0	115	at least 1 incident past 6 mo	0	0	0	0	0	0	0
1811	12	0	96	0	139	no incident in past 6 mo	0	0	0	0	0	0	0
1811	51	1	0	192	97	no incident in past 6 mo	0	0	0	0	0	0	0
1812	8	0	0	0	107	no incident in past 6 mo	0	0	1	0	0	0	0
1812	25	1	0	840	126	no incident in past 6 mo	0	0	1	0	0	0	0
1813	54	0	0	0	105	no incident in past 6 mo	0	0	0	0	0	0	0
1813	12	0	48	0	116	at least 1 incident past 6 mo	0	0	0	0	0	0	0
1814	9	0	48	12	115	at least 1 incident past 6 mo	0	0	1	0	0	0	0
1814	30	1	12	624	127	at least 1 incident past 6 mo	0	0	1	0	0	0	0
1815	9	0	0	0	135	at least 1 incident past 6 mo	0	0	0	0	1	0	0
1815	13	0	12	144	115	at least 1 incident past 6 mo	0	0	0	0	1	0	0
1816	10	0	120	0	108	at least 1 incident past 6 mo	0	0	1	0	0	0	0
1816	28	1	0	0	132	at least 1 incident past 6 mo	0	0	1	0	0	0	0
1817	12	1	60	36	109	at least 1 incident past 6 mo	0	0	0	0	0	0	0
1817	71	0	0	0	140	at least 1 incident past 6 mo	0	0	0	0	0	0	0
1818	37	1	0	0	141	no incident in past 6 mo	0	0	0	0	0	0	0
1818	13	1	156	0	114	no incident in past 6 mo	0	0	0	0	0	0	0
1819	35	1	0	0	122	at least 1 incident past 6 mo	0	0	1	0	0	0	0
1819	9	0	0	0	109	at least 1 incident past 6 mo	0	0	1	0	0	0	0
1820	13	0	36	0	126	at least 1 incident past 6 mo	0	0	0	0	0	0	0
1820	55	1	0	0	113	at least 1 incident past 6 mo	0	0	0	0	0	0	0
1821	18	1	0	0	109	at least 1 incident past 6 mo	0	0	0	0	1	0	0
1821	9	1	0	0	118	at least 1 incident past 6 mo	0	0	0	0	1	0	0
1822	28	1	0	0	141	no incident in past 6 mo	0	0	0	0	0	0	0
1822	7	0	420	0	94	no incident in past 6 mo	0	0	0	0	0	0	0
1823	13	1	0	0	133	no incident in past 6 mo	0	0	1	0	0	0	0
1823	37	1	36	84	123	no incident in past 6 mo	0	0	1	0	0	0	0
1824	29	1	12	420	107	no incident in past 6 mo	0	0	0	0	0	0	0
1824	11	1	48	0	94	no incident in past 6 mo	0	0	0	0	0	0	0
1825	14	1	72	156	101	no incident in past 6 mo	0	0	0	0	0	0	0
1825	26	1	0	0	133	no incident in past 6 mo	0	0	0	0	0	0	0
1826	9	1	72	0	127	no incident in past 6 mo	0	0	1	0	0	0	0
1826	41	1	12	0	119	no incident in past 6 mo	0	0	1	0	0	0	0
1827	65	0	0	48	130	at least 1 incident past 6 mo	0	0	1	0	0	0	0
1827	13	0	12	0	125	at least 1 incident past 6 mo	0	0	1	0	0	0	0
1828	48	1	0	2844	108	at least 1 incident past 6 mo	0	0	0	0	0	0	0
1828	12	1	132	12	108	at least 1 incident past 6 mo	0	0	0	0	0	0	0
1829	40	1	0	24000	90	no incident in past 6 mo	1	0	0	0	0	0	0
1829	9	1	0	336	96	at least 1 incident past 6 mo	1	0	0	0	0	0	0
1830	75	1	0	2040	98	at least 1 incident past 6 mo	0	0	0	0	0	0	0
1830	10	0	24	6684	111	at least 1 incident past 6 mo	0	0	0	0	0	0	0
1831	32	1	0	120	141	at least 1 incident past 6 mo	0	0	0	0	0	0	0
1831	13	0	264	564	132	at least 1 incident past 6 mo	0	0	0	0	0	0	0
1901	10	0	0	0	100	no incident in past 6 mo	0	0	0	0	0	0	0
1901	35	1	0	0	116	no incident in past 6 mo	0	0	0	0	0	0	0
1902	8	1	0	0	103	no incident in past 6 mo	0	1	0	0	0	0	0
1902	30	0	456	0	141	no incident in past 6 mo	0	1	0	0	0	0	0
1903	56	1	0	3000	116	no incident in past 6 mo	0	0	0	0	0	0	0
1903	13	1	12	1176	110	no incident in past 6 mo	0	0	0	0	0	0	0
1904	9	0	0	0	119	no incident in past 6 mo	0	0	1	0	0	0	0
1904	30	1	0	0	124	at least 1 incident past 6 mo	0	0	1	0	0	0	0
1905	11	0	0	516	122	no incident in past 6 mo	0	0	0	0	0	0	0
1905	50	1	12	348	120	no incident in past 6 mo	0	0	0	0	0	0	0
1906	12	1	0	48	108	no incident in past 6 mo	0	1	0	0	0	0	0
1906	43	0	0	0	115	no incident in past 6 mo	0	1	0	0	0	0	0
1907	37	1	0	24	121	at least 1 incident past 6 mo	0	0	0	0	0	0	0
1907	10	0	0	0	108	no incident in past 6 mo	0	0	0	0	0	0	0
1908	36	0	0	0	138	at least 1 incident past 6 mo	0	1	0	0	0	0	0
1908	13	0	0	300	108	no incident in past 6 mo	0	1	0	0	0	0	0
1909	15	0	0	552	89	no incident in past 6 mo	0	0	0	0	0	0	0
1909	40	0	12	0	124	no incident in past 6 mo	0	0	0	0	0	0	0
1910	70	1	0	3612	78	no incident in past 6 mo	0	0	0	0	1	0	0
1910	7	1	36	780	100	no incident in past 6 mo	0	0	0	0	1	0	0
1911	9	1	0	444	106	no incident in past 6 mo	0	0	0	0	1	0	0
1911	70	1	0	732	132	no incident in past 6 mo	0	0	0	0	1	0	0
1912	10	1	0	0	116	no incident in past 6 mo	0	1	0	0	0	0	0
1912	40	0	288	2724	144	no incident in past 6 mo	0	1	0	0	0	0	0
1913	50	0	0	0	135	no incident in past 6 mo	0	0	0	0	0	0	0
1913	14	0	0	0	113	no incident in past 6 mo	0	0	0	0	0	0	0
1914	35	1	0	1380	128	no incident in past 6 mo	0	0	0	0	0	0	0
1914	9	1	0	0	112	no incident in past 6 mo	0	0	0	0	0	0	0
1915	30	1	0	0	136	at least 1 incident past 6 mo	0	0	0	0	0	0	0
1915	7	1	0	0	114	at least 1 incident past 6 mo	0	0	0	0	0	0	0
1916	11	0	0	96	104	no incident in past 6 mo	0	0	0	0	0	0	0
1916	34	1	0	0	118	at least 1 incident past 6 mo	0	0	0	0	0	0	0
1917	51	0	12	0	104	at least 1 incident past 6 mo	0	1	0	0	0	0	0
1917	10	1	0	48	115	no incident in past 6 mo	0	1	0	0	0	0	0
1918	13	0	1356	0	134	no incident in past 6 mo	0	0	0	0	0	0	0
1918	38	1	0	12	140	no incident in past 6 mo	0	0	0	0	0	0	0
1919	20	1	0	0	91	at least 1 incident past 6 mo	0	0	0	0	0	0	0
1919	10	0	0	168	111	no incident in past 6 mo	0	0	0	0	0	0	0
1920	6	0	0	0	106	no incident in past 6 mo	1	0	0	0	0	0	0
1920	23	0	0	0	132	no incident in past 6 mo	1	0	0	0	0	0	0
1921	60	0	0	3348	120	no incident in past 6 mo	0	0	0	0	1	0	0
1921	14	1	120	36	110	no incident in past 6 mo	0	0	0	0	1	0	0
1922	8	1	0	48	109	at least 1 incident past 6 mo	0	0	0	0	0	0	0
1922	27	1	0	0	137	no incident in past 6 mo	0	0	0	0	0	0	0
1923	30	1	0	0	126	no incident in past 6 mo	0	0	0	0	0	0	0
1923	10	0	0	0	106	no incident in past 6 mo	0	0	0	0	0	0	0
1924	45	0	0	0	117	no incident in past 6 mo	0	0	0	0	0	0	0
1924	11	1	0	0	114	no incident in past 6 mo	0	0	0	0	0	0	0
1925	30	1	0	348	124	no incident in past 6 mo	0	0	0	0	0	0	0
1925	8	1	0	0	110	at least 1 incident past 6 mo	0	0	0	0	0	0	0
1926	11	0	0	0	111	no incident in past 6 mo	0	0	0	0	0	0	0
1926	36	1	0	0	109	no incident in past 6 mo	0	0	0	0	0	0	0
1927	9	0	0	48	107	no incident in past 6 mo	0	0	0	0	0	0	0
1927	39	1	0	4584	115	at least 1 incident past 6 mo	0	0	0	0	0	0	0
1928	10	0	0	0	87	no incident in past 6 mo	0	0	0	0	0	0	0
1928	32	1	0	180	131	no incident in past 6 mo	0	0	0	0	0	0	0
1929	5	0	0	0	86	no incident in past 6 mo	0	0	0	0	1	0	0
1929	73	1	12	0	135	no incident in past 6 mo	0	0	0	0	1	0	0
1930	27	0	72	60	160	no incident in past 6 mo	0	1	0	0	0	0	0
1930	5	0	144	12	97	no incident in past 6 mo	0	1	0	0	0	0	0
1931	40	1	0	252	146	at least 1 incident past 6 mo	0	0	0	0	0	0	0
1931	14	0	0	0	114	no incident in past 6 mo	0	0	0	0	0	0	0
2001	57	0	0	0	140	no incident in past 6 mo	0	0	1	0	0	0	0
2001	14	0	0	276	134	no incident in past 6 mo	0	0	1	0	0	0	0
2002	53	0	36	0	149	at least 1 incident past 6 mo	0	0	0	0	0	0	0
2002	11	1	0	336	142	no incident in past 6 mo	0	0	0	0	0	0	0
2003	28	1	12	0	133	at least 1 incident past 6 mo	0	0	0	0	0	0	0
2003	11	0	0	0	120	at least 1 incident past 6 mo	0	0	0	0	0	0	0
2004	8	1	0	0	119	at least 1 incident past 6 mo	0	0	0	0	0	0	0
2004	60	0	0	0	142	at least 1 incident past 6 mo	0	0	0	0	0	0	0
2005	12	1	0	0	149	at least 1 incident past 6 mo	1	0	0	0	0	0	0
2005	46	0	0	0	124	at least 1 incident past 6 mo	1	0	0	0	0	0	0
2006	14	0	0	3672	138	at least 1 incident past 6 mo	0	0	0	0	0	0	0
2006	41	0	0	3840	102	at least 1 incident past 6 mo	0	0	0	0	0	0	0
2007	60	0	0	120	155	at least 1 incident past 6 mo	0	0	1	0	0	0	0
2007	14	0	0	1848	120	no incident in past 6 mo	0	0	1	0	0	0	0
2008	40	1	0	660	125	at least 1 incident past 6 mo	0	0	0	0	0	0	0
2008	11	1	0	96	126	at least 1 incident past 6 mo	0	0	0	0	0	0	0
2009	40	0	0	12	143	no incident in past 6 mo	0	0	1	0	0	0	0
2009	10	1	0	12	104	at least 1 incident past 6 mo	0	0	1	0	0	0	0
2010	67	0	0	156	121	at least 1 incident past 6 mo	0	0	0	0	0	0	0
2010	13	0	0	0	120	at least 1 incident past 6 mo	0	0	0	0	0	0	0
2011	50	1	0	552	126	at least 1 incident past 6 mo	0	0	0	0	0	0	0
2011	10	1	0	0	117	at least 1 incident past 6 mo	0	0	0	0	0	0	0
2012	10	0	0	228	127	at least 1 incident past 6 mo	0	0	1	0	0	0	0
2012	38	1	0	492	156	at least 1 incident past 6 mo	0	0	1	0	0	0	0
2013	8	1	0	0	118	no incident in past 6 mo	0	0	1	0	0	0	0
2013	27	1	24	60	137	at least 1 incident past 6 mo	0	0	1	0	0	0	0
2014	23	1	276	0	127	at least 1 incident past 6 mo	0	0	0	0	0	0	0
2014	5	0	0	0	116	at least 1 incident past 6 mo	0	0	0	0	0	0	0
2015	7	1	0	0	127	at least 1 incident past 6 mo	0	0	0	0	0	0	0
2015	40	1	0	0	147	at least 1 incident past 6 mo	0	0	0	0	0	0	0
2016	8	1	0	0	122	at least 1 incident past 6 mo	0	0	0	0	0	0	0
2016	50	1	0	0	129	no incident in past 6 mo	0	0	0	0	0	0	0
2017	40	1	0	168	125	at least 1 incident past 6 mo	0	0	0	0	0	0	0
2017	6	0	0	0	126	at least 1 incident past 6 mo	0	0	0	0	0	0	0
2018	46	1	0	0	131	at least 1 incident past 6 mo	0	0	1	0	0	0	0
2018	10	0	0	0	128	no incident in past 6 mo	0	0	1	0	0	0	0
2019	13	0	0	0	118	no incident in past 6 mo	0	0	1	0	0	0	0
2019	40	1	0	192	117	at least 1 incident past 6 mo	0	0	1	0	0	0	0
2020	35	0	0	0	178	at least 1 incident past 6 mo	0	0	1	0	0	0	0
2020	10	0	0	12	122	at least 1 incident past 6 mo	0	0	1	0	0	0	0
2021	15	0	72	228	164	at least 1 incident past 6 mo	0	0	1	0	0	0	0
2021	25	0	0	0	143	at least 1 incident past 6 mo	0	0	1	0	0	0	0
2022	30	1	0	0	129	no incident in past 6 mo	0	0	0	0	0	0	0
2022	12	0	72	984	125	at least 1 incident past 6 mo	0	0	0	0	0	0	0
2023	14	1	0	60	111	at least 1 incident past 6 mo	0	0	1	0	0	0	0
2023	61	0	0	24	100	at least 1 incident past 6 mo	0	0	1	0	0	0	0
2024	46	1	0	0	136	at least 1 incident past 6 mo	0	0	0	0	0	0	0
2024	15	1	12	0	138	at least 1 incident past 6 mo	0	0	0	0	0	0	0
2025	28	0	0	24	149	at least 1 incident past 6 mo	0	0	0	0	1	0	0
2025	9	0	0	36	110	at least 1 incident past 6 mo	0	0	0	0	1	0	0
2026	56	0	0	0	165	no incident in past 6 mo	0	0	0	0	0	0	0
2026	14	1	0	0	113	no incident in past 6 mo	0	0	0	0	0	0	0
2027	60	0	0	0	122	at least 1 incident past 6 mo	0	0	0	0	0	0	0
2027	13	1	0	0	128	at least 1 incident past 6 mo	0	0	0	0	0	0	0
2028	12	1	0	0	122	at least 1 incident past 6 mo	0	0	0	0	0	0	0
2028	60	1	0	0	154	at least 1 incident past 6 mo	0	0	0	0	0	0	0
2029	20	1	0	0	131	at least 1 incident past 6 mo	0	0	1	0	0	0	0
2029	10	0	300	0	115	at least 1 incident past 6 mo	0	0	1	0	0	0	0
2030	31	1	0	0	130	at least 1 incident past 6 mo	0	0	0	0	0	0	0
2030	12	1	12	0	11	at least 1 incident past 6 mo	0	0	0	0	0	0	0
2101	68	0	0	0	188	at least 1 incident past 6 mo	0	0	0	0	0	0	0
2101	13	0	0	0	126	no incident in past 6 mo	0	0	0	0	0	0	0
2102	14	1	0	672	122	no incident in past 6 mo	0	0	1	0	0	0	0
2102	48	0	48	492	135	at least 1 incident past 6 mo	0	0	1	0	0	0	0
2103	29	1	0	216	116	at least 1 incident past 6 mo	0	0	0	0	0	0	0
2103	11	0	0	12	117	at least 1 incident past 6 mo	0	0	0	0	0	0	0
2104	11	0	168	72	127	at least 1 incident past 6 mo	0	0	1	0	0	0	0
2104	50	0	12	36	131	at least 1 incident past 6 mo	0	0	1	0	0	0	0
2105	39	0	0	72	140	at least 1 incident past 6 mo	0	0	0	0	0	0	0
2105	9	0	0	204	133	at least 1 incident past 6 mo	0	0	0	0	0	0	0
2106	35	1	0	0	128	at least 1 incident past 6 mo	0	0	0	0	0	0	0
2106	11	0	0	24	125	at least 1 incident past 6 mo	0	0	0	0	0	0	0
2107	72	0	12	12	160	at least 1 incident past 6 mo	0	0	0	0	0	0	0
2107	10	1	36	0	131	at least 1 incident past 6 mo	0	0	0	0	0	0	0
2108	50	0	0	6924	87	at least 1 incident past 6 mo	0	0	0	0	0	0	0
2108	12	1	0	0	134	at least 1 incident past 6 mo	0	0	0	0	0	0	0
2109	9	1	0	0	130	at least 1 incident past 6 mo	1	0	0	0	0	0	0
2109	38	1	0	0	123	at least 1 incident past 6 mo	1	0	0	0	0	0	0
2110	9	1	0	744	131	at least 1 incident past 6 mo	0	0	1	0	0	0	0
2110	30	0	24	12	109	at least 1 incident past 6 mo	0	0	1	0	0	0	0
2111	9	1	0	120	134	no incident in past 6 mo	0	0	0	0	0	0	0
2111	42	1	0	48	138	at least 1 incident past 6 mo	0	0	0	0	0	0	0
2112	9	0	0	0	105	at least 1 incident past 6 mo	0	0	0	0	0	0	0
2112	35	1	0	4776	133	at least 1 incident past 6 mo	0	0	0	0	0	0	0
2113	28	1	24	900	141	at least 1 incident past 6 mo	0	0	0	0	0	0	0
2113	13	0	60	144	122	at least 1 incident past 6 mo	0	0	0	0	0	0	0
2114	13	1	12	24	125	at least 1 incident past 6 mo	0	0	0	0	0	0	0
2114	45	1	12	0	150	at least 1 incident past 6 mo	0	0	0	0	0	0	0
2115	70	0	12	204	136	no incident in past 6 mo	0	0	1	0	0	0	0
2115	13	1	0	0	143	at least 1 incident past 6 mo	0	0	1	0	0	0	0
2116	47	0	48	60	109	at least 1 incident past 6 mo	0	0	1	0	0	0	0
2116	11	0	0	0	126	at least 1 incident past 6 mo	0	0	1	0	0	0	0
2117	43	0	120	132	142	at least 1 incident past 6 mo	0	0	1	0	0	0	0
2117	13	0	0	0	133	at least 1 incident past 6 mo	0	0	1	0	0	0	0
2118	35	1	0	300	133	at least 1 incident past 6 mo	0	0	0	0	0	0	0
2118	11	1	0	516	129	no incident in past 6 mo	0	0	0	0	0	0	0
2119	30	1	0	156	140	no incident in past 6 mo	0	0	0	0	0	0	0
2119	13	1	12	180	118	at least 1 incident past 6 mo	0	0	0	0	0	0	0
2120	36	1	0	0	119	at least 1 incident past 6 mo	0	0	1	0	0	0	0
2120	9	1	0	0	114	at least 1 incident past 6 mo	0	0	1	0	0	0	0
2121	40	1	72	0	130	at least 1 incident past 6 mo	0	0	1	0	0	0	0
2121	9	1	0	0	108	at least 1 incident past 6 mo	0	0	1	0	0	0	0
2122	10	1	0	0	116	no incident in past 6 mo	0	0	0	0	0	0	0
2122	40	1	0	0	113	no incident in past 6 mo	0	0	0	0	0	0	0
2123	40	1	0	0	139	at least 1 incident past 6 mo	0	0	0	0	0	0	0
2123	12	0	12	0	116	at least 1 incident past 6 mo	0	0	0	0	0	0	0
2124	33	1	0	2520	113	no incident in past 6 mo	0	0	0	0	0	0	0
2124	9	1	0	0	60	at least 1 incident past 6 mo	0	0	0	0	0	0	0
2125	10	1	0	0	120	no incident in past 6 mo	0	0	0	0	0	0	0
2125	40	1	0	0	123	at least 1 incident past 6 mo	0	0	0	0	0	0	0
2126	42	1	0	12	138	at least 1 incident past 6 mo	0	0	1	0	0	0	0
2126	10	0	0	444	132	at least 1 incident past 6 mo	0	0	1	0	0	0	0
2127	11	0	12	144	120	at least 1 incident past 6 mo	0	0	0	0	0	0	0
2127	40	1	12	48	130	at least 1 incident past 6 mo	0	0	0	0	0	0	0
2128	34	0	0	0	125	no incident in past 6 mo	1	0	0	0	0	0	0
2128	9	0	12	1032	124	no incident in past 6 mo	1	0	0	0	0	0	0
2129	28	1	36	252	123	at least 1 incident past 6 mo	0	0	1	0	0	0	0
2129	9	1	0	0	128	at least 1 incident past 6 mo	0	0	1	0	0	0	0
2130	36	0	0	96	167	at least 1 incident past 6 mo	0	0	1	0	0	0	0
2130	13	0	0	0	144	at least 1 incident past 6 mo	0	0	1	0	0	0	0
2131	33	1	0	0	108	at least 1 incident past 6 mo	0	0	0	0	0	0	0
2131	12	0	0	0	120	no incident in past 6 mo	0	0	0	0	0	0	0
2132	43	1	0	4416	120	at least 1 incident past 6 mo	0	0	0	0	0	0	0
2132	10	1	0	300	130	at least 1 incident past 6 mo	0	0	0	0	0	0	0
2201	8	0	12	0	104	no incident in past 6 mo	0	0	0	0	0	0	0
2201	47	0	132	0	151	at least 1 incident past 6 mo	0	0	0	0	0	0	0
2202	8	0	84	96	103	no incident in past 6 mo	0	1	0	0	0	0	0
2202	25	0	0	0	139	no incident in past 6 mo	0	1	0	0	0	0	0
2203	26	1	12	0	123	no incident in past 6 mo	0	0	0	0	0	0	0
2203	10	1	0	24	105	no incident in past 6 mo	0	0	0	0	0	0	0
2204	72	0	0	0	149	no incident in past 6 mo	0	0	0	0	0	0	0
2204	9	0	48	0	121	no incident in past 6 mo	0	0	0	0	0	0	0
2205	10	1	0	0	121	no incident in past 6 mo	0	0	0	0	0	0	0
2205	59	0	0	0	138	no incident in past 6 mo	0	0	0	0	0	0	0
2206	32	0	1212	876	147	no incident in past 6 mo	0	1	0	0	0	0	0
2206	14	1	0	0	98	no incident in past 6 mo	0	1	0	0	0	0	0
2207	8	0	0	0	128	no incident in past 6 mo	0	0	0	0	0	0	0
2207	48	0	0	24	141	no incident in past 6 mo	0	0	0	0	0	0	0
2208	30	1	0	0	109	at least 1 incident past 6 mo	0	0	0	0	0	0	0
2208	10	1	0	0	100	no incident in past 6 mo	0	0	0	0	0	0	12
2209	6	0	0	0	121	no incident in past 6 mo	0	0	0	0	0	0	0
2209	35	1	0	0	104	no incident in past 6 mo	0	0	0	0	0	0	0
2210	7	1	0	0	105	no incident in past 6 mo	0	0	0	0	0	0	0
2210	40	1	0	0	114	no incident in past 6 mo	0	0	0	0	0	0	0
2211	8	1	0	0	114	no incident in past 6 mo	0	0	0	0	0	0	0
2211	37	1	0	0	121	no incident in past 6 mo	0	0	0	0	0	0	0
2212	36	1	0	600	125	no incident in past 6 mo	0	0	0	0	0	0	0
2212	13	1	0	0	119	no incident in past 6 mo	0	0	0	0	0	0	0
2213	29	1	0	0	113	at least 1 incident past 6 mo	0	0	0	0	0	0	0
2213	7	1	0	0	111	no incident in past 6 mo	0	0	0	0	0	0	0
2214	12	1	120	0	106	at least 1 incident past 6 mo	0	0	0	0	0	0	0
2214	36	0	0	0	125	no incident in past 6 mo	0	0	0	0	0	0	0
2215	43	1	0	0	118	no incident in past 6 mo	0	0	0	0	0	0	0
2215	8	1	0	36	122	no incident in past 6 mo	0	0	0	0	0	0	0
2216	11	1	108	1728	105	no incident in past 6 mo	0	0	0	0	0	0	0
2216	74	1	156	2448	116	no incident in past 6 mo	0	0	0	0	0	0	0
2217	38	1	0	0	125	at least 1 incident past 6 mo	0	0	0	0	0	0	0
2217	8	0	0	24	117	no incident in past 6 mo	0	0	0	0	0	0	0
2218	35	1	0	192	128	no incident in past 6 mo	0	0	0	0	0	0	0
2218	12	0	72	72	123	at least 1 incident past 6 mo	0	0	0	0	0	0	0
2219	24	1	72	12	104	no incident in past 6 mo	0	0	0	0	0	0	0
2219	7	0	0	48	106	no incident in past 6 mo	0	0	0	0	0	0	0
2220	25	0	12	0	130	no incident in past 6 mo	0	1	0	0	0	0	0
2220	12	0	0	36	118	no incident in past 6 mo	0	1	0	0	0	0	0
2221	31	0	0	0	144	at least 1 incident past 6 mo	0	1	0	0	0	0	0
2221	9	1	744	0	115	no incident in past 6 mo	0	1	0	0	0	0	0
2222	38	1	0	0	113	no incident in past 6 mo	0	0	0	0	0	0	0
2222	10	1	48	0	99	no incident in past 6 mo	0	0	0	0	0	0	0
2223	39	0	0	0	150	no incident in past 6 mo	0	1	0	0	0	0	0
2223	12	1	0	0	118	no incident in past 6 mo	0	1	0	0	0	0	0
2224	45	1	0	0	128	at least 1 incident past 6 mo	0	0	0	0	0	0	0
2224	7	1	0	0	98	no incident in past 6 mo	0	0	0	0	0	0	0
2225	28	1	0	0	101	no incident in past 6 mo	0	0	0	0	0	0	0
2225	7	1	0	0	120	no incident in past 6 mo	0	0	0	0	0	0	0
2226	28	1	0	276	100	at least 1 incident past 6 mo	0	0	0	0	0	0	0
2226	8	0	0	12	90	no incident in past 6 mo	0	0	0	0	0	0	0
2227	7	0	12	0	100	no incident in past 6 mo	0	1	0	0	0	0	0
2227	34	0	96	0	113	no incident in past 6 mo	0	1	0	0	0	0	0
2228	7	1	0	0	87	no incident in past 6 mo	0	0	0	0	0	0	0
2228	48	0	132	0	151	no incident in past 6 mo	0	0	0	0	0	0	0
2229	35	0	108	72	121	no incident in past 6 mo	0	1	0	0	0	0	0
2229	9	0	0	0	103	no incident in past 6 mo	0	1	0	0	0	0	0
2230	14	1	12	0	130	no incident in past 6 mo	0	0	0	0	0	0	0
2230	49	1	0	0	122	at least 1 incident past 6 mo	0	0	0	0	0	0	0
2231	14	1	12	0	127	no incident in past 6 mo	0	0	0	0	0	0	0
2231	33	1	24	0	95	at least 1 incident past 6 mo	0	0	0	0	0	0	0
2301	56	0	0	0	128	no incident in past 6 mo	0	0	0	0	0	0	0
2301	12	0	72	12	106	no incident in past 6 mo	0	0	0	0	0	0	0
2302	37	0	12	288	122	no incident in past 6 mo	0	0	0	0	0	0	0
2302	6	1	0	0	125	no incident in past 6 mo	0	0	0	0	0	0	0
2303	38	1	0	84	125	no incident in past 6 mo	0	0	0	0	0	0	0
2303	8	0	168	72	107	no incident in past 6 mo	0	0	0	0	0	0	0
2304	7	1	0	0	133	no incident in past 6 mo	0	0	0	0	0	0	0
2304	48	0	0	0	145	no incident in past 6 mo	0	0	0	0	0	0	0
2305	7	0	156	0	102	no incident in past 6 mo	0	0	0	0	0	0	0
2305	61	0	0	0	137	no incident in past 6 mo	0	0	0	0	0	0	0
2306	7	0	0	0	109	no incident in past 6 mo	0	0	0	0	0	0	0
2306	58	0	0	0	150	no incident in past 6 mo	0	0	0	0	0	0	0
2307	7	1	3636	36	93	no incident in past 6 mo	0	0	0	0	0	0	0
2307	45	0	0	0	136	no incident in past 6 mo	0	0	0	0	0	0	0
2308	50	1	300	4212	131	no incident in past 6 mo	0	0	0	0	0	0	0
2308	6	1	0	0	100	no incident in past 6 mo	0	0	0	0	0	0	96
2309	24	1	0	36	97	no incident in past 6 mo	0	0	0	0	0	0	0
2309	7	1	0	24	103	no incident in past 6 mo	0	0	0	0	0	0	0
2310	35	1	0	516	133	no incident in past 6 mo	0	0	0	0	0	0	0
2310	7	1	144	132	95	no incident in past 6 mo	0	0	0	0	0	0	0
2311	47	1	12	60	121	no incident in past 6 mo	0	0	0	0	0	0	0
2311	6	0	0	0	103	no incident in past 6 mo	0	0	0	0	0	0	0
2312	10	1	24	0	116	no incident in past 6 mo	0	0	0	0	0	0	0
2312	30	1	0	72	113	at least 1 incident past 6 mo	0	0	0	0	0	0	0
2313	35	1	324	804	125	no incident in past 6 mo	0	0	0	0	0	0	0
2313	6	0	144	36	115	no incident in past 6 mo	0	0	0	0	0	0	0
2314	6	1	912	0	107	no incident in past 6 mo	0	0	0	0	0	0	12
2314	24	1	24	408	129	at least 1 incident past 6 mo	0	0	0	0	0	0	0
2315	8	1	228	0	121	no incident in past 6 mo	0	0	0	0	0	0	0
2315	45	1	0	5904	124	at least 1 incident past 6 mo	0	0	0	0	0	0	0
2316	30	0	876	180	114	no incident in past 6 mo	0	0	0	0	0	0	0
2316	9	1	4752	0	105	no incident in past 6 mo	0	0	0	0	0	0	0
2317	7	1	12	0	98	no incident in past 6 mo	0	0	0	0	0	0	0
2317	39	1	0	0	129	no incident in past 6 mo	0	0	0	0	0	0	0
2318	30	1	48	0	116	no incident in past 6 mo	0	0	0	0	0	0	0
2318	6	0	0	0	37	no incident in past 6 mo	0	0	0	0	0	0	0
2319	47	1	0	924	136	no incident in past 6 mo	0	0	0	0	0	0	0
2319	6	1	708	0	109	no incident in past 6 mo	0	0	0	0	0	0	0
2320	40	0	0	0	148	no incident in past 6 mo	0	0	0	0	0	0	0
2320	12	1	0	12	95	no incident in past 6 mo	0	0	0	0	0	0	0
2321	70	1	0	636	118	no incident in past 6 mo	0	0	0	0	0	0	0
2321	14	0	1116	96	97	no incident in past 6 mo	0	0	0	0	0	0	12
2322	28	1	0	204	153	no incident in past 6 mo	0	0	0	0	0	0	0
2322	7	0	384	0	103	no incident in past 6 mo	0	0	0	0	0	0	0
2323	35	1	0	12	118	no incident in past 6 mo	0	0	0	0	0	0	0
2323	8	1	0	132	114	no incident in past 6 mo	0	0	0	0	0	0	0
2324	9	1	300	0	101	no incident in past 6 mo	0	0	0	0	0	0	0
2324	25	1	0	36	125	no incident in past 6 mo	0	0	0	0	0	0	0
2325	9	1	0	0	136	at least 1 incident past 6 mo	0	0	0	0	0	0	0
2325	70	0	0	0	102	no incident in past 6 mo	0	0	0	0	0	0	0
2326	50	1	0	144	125	no incident in past 6 mo	0	0	0	0	0	0	0
2326	10	0	24	0	105	no incident in past 6 mo	0	0	0	0	0	0	0
2327	42	1	0	2292	143	no incident in past 6 mo	0	0	0	0	0	0	0
2327	6	1	12	0	114	no incident in past 6 mo	0	0	0	0	0	0	0
2328	5	1	0	1428	109	no incident in past 6 mo	0	0	0	1	0	0	0
2328	27	1	0	0	131	at least 1 incident past 6 mo	0	0	0	1	0	0	0
2329	35	1	612	1440	130	no incident in past 6 mo	0	0	0	0	0	0	0
2329	10	1	24	156	120	no incident in past 6 mo	0	0	0	0	0	0	0
2330	32	1	0	204	127	no incident in past 6 mo	0	0	0	0	0	0	0
2330	7	1	84	96	101	no incident in past 6 mo	0	0	0	0	0	0	0
2331	7	1	12	0	106	no incident in past 6 mo	0	0	0	0	0	0	0
2331	33	1	72	0	90	no incident in past 6 mo	0	0	0	0	0	0	0
2401	12	0	0	0	114	at least 1 incident past 6 mo	0	0	0	0	0	0	0
2401	43	1	264	0	168	at least 1 incident past 6 mo	0	0	0	0	0	0	0
2402	50	1	0	0	110	at least 1 incident past 6 mo	0	0	0	0	0	0	0
2402	9	1	132	12	122	at least 1 incident past 6 mo	0	0	0	0	0	0	0
2403	30	1	60	120	130	at least 1 incident past 6 mo	0	0	0	0	0	0	0
2403	10	0	132	0	115	at least 1 incident past 6 mo	0	0	0	0	0	0	0
2404	9	1	120	0	113	no incident in past 6 mo	0	0	1	0	0	0	0
2404	43	0	0	36	118	at least 1 incident past 6 mo	0	0	1	0	0	0	0
2405	10	0	12	0	117	at least 1 incident past 6 mo	0	1	0	0	0	0	0
2405	50	0	24	0	163	at least 1 incident past 6 mo	0	1	0	0	0	0	0
2406	54	0	0	0	116	no incident in past 6 mo	0	0	0	0	1	0	0
2406	13	0	204	0	116	at least 1 incident past 6 mo	0	0	0	0	1	0	0
2407	12	1	60	0	98	at least 1 incident past 6 mo	0	0	0	0	0	0	0
2407	34	1	0	396	123	at least 1 incident past 6 mo	0	0	0	0	0	0	0
2408	39	1	0	0	118	at least 1 incident past 6 mo	0	0	0	0	0	0	0
2408	9	0	84	12	112	no incident in past 6 mo	0	0	0	0	0	0	0
2409	13	1	60	0	110	no incident in past 6 mo	0	0	0	0	0	0	0
2409	36	1	0	0	118	at least 1 incident past 6 mo	0	0	0	0	0	0	0
2410	38	1	48	0	122	no incident in past 6 mo	1	0	0	0	0	0	0
2410	13	1	5148	0	108	no incident in past 6 mo	1	0	0	0	0	0	0
2411	10	0	36	0	120	at least 1 incident past 6 mo	0	0	1	0	0	0	0
2411	45	0	0	0	134	at least 1 incident past 6 mo	0	0	1	0	0	0	0
2412	34	0	0	0	181	no incident in past 6 mo	0	0	0	0	0	0	0
2412	9	1	396	180	105	at least 1 incident past 6 mo	0	0	0	0	0	0	0
2413	9	1	2712	0	122	at least 1 incident past 6 mo	1	0	0	0	0	0	0
2413	45	0	12	0	159	at least 1 incident past 6 mo	1	0	0	0	0	0	0
2414	30	1	0	0	114	no incident in past 6 mo	0	0	0	0	1	0	0
2414	14	0	24	0	113	no incident in past 6 mo	0	0	0	0	1	0	0
2415	29	1	0	0	107	no incident in past 6 mo	0	0	0	0	0	0	0
2415	9	0	60	0	128	no incident in past 6 mo	0	0	0	0	0	0	0
2416	40	1	12	384	109	no incident in past 6 mo	0	0	1	0	0	0	0
2416	14	0	588	0	118	no incident in past 6 mo	0	0	1	0	0	0	0
2417	10	0	36	0	132	no incident in past 6 mo	0	0	0	0	0	0	0
2417	33	1	0	0	123	no incident in past 6 mo	0	0	0	0	0	0	0
2418	30	1	24	180	133	no incident in past 6 mo	0	0	1	0	0	0	0
2418	9	1	84	36	118	at least 1 incident past 6 mo	0	0	1	0	0	0	0
2419	33	1	840	0	118	at least 1 incident past 6 mo	0	0	1	0	0	0	0
2419	11	1	468	0	107	no incident in past 6 mo	0	0	1	0	0	0	0
2420	39	0	0	48	144	at least 1 incident past 6 mo	0	0	1	0	0	0	0
2420	10	0	96	0	121	at least 1 incident past 6 mo	0	0	1	0	0	0	0
2421	7	1	12	0	120	at least 1 incident past 6 mo	0	0	0	0	0	0	0
2421	18	1	36	36	131	at least 1 incident past 6 mo	0	0	0	0	0	0	0
2422	11	0	96	36	126	no incident in past 6 mo	0	0	0	0	0	0	0
2422	37	1	0	0	121	at least 1 incident past 6 mo	0	0	0	0	0	0	0
2423	12	0	240	0	110	at least 1 incident past 6 mo	0	1	0	0	0	0	0
2423	60	0	36	0	131	at least 1 incident past 6 mo	0	1	0	0	0	0	0
2424	9	0	48	0	131	at least 1 incident past 6 mo	0	0	0	0	0	0	0
2424	40	1	24	0	144	at least 1 incident past 6 mo	0	0	0	0	0	0	0
2425	38	1	0	0	128	no incident in past 6 mo	0	0	0	0	0	0	0
2425	9	1	180	0	132	at least 1 incident past 6 mo	0	0	0	0	0	0	0
2426	11	1	2628	0	114	at least 1 incident past 6 mo	0	0	0	0	0	0	0
2426	24	1	24	0	123	at least 1 incident past 6 mo	0	0	0	0	0	0	0
2427	28	1	420	24	131	no incident in past 6 mo	0	0	0	0	0	0	0
2427	11	0	48	0	115	no incident in past 6 mo	0	0	0	0	0	0	0
2428	12	1	216	1080	91	no incident in past 6 mo	0	0	0	0	0	0	0
2428	36	1	60	0	105	no incident in past 6 mo	0	0	0	0	0	0	0
2429	38	1	0	0	132	at least 1 incident past 6 mo	1	0	0	0	0	0	0
2429	10	1	1152	0	127	no incident in past 6 mo	1	0	0	0	0	12	12
2430	11	1	24	0	134	at least 1 incident past 6 mo	0	0	0	0	0	0	0
2430	37	1	288	0	128	at least 1 incident past 6 mo	0	0	0	0	0	0	0
2431	29	1	300	0	125	at least 1 incident past 6 mo	0	0	0	0	0	0	0
2431	12	1	24	0	123	at least 1 incident past 6 mo	0	0	0	0	0	0	0
2501	12	0	0	0	122	no incident in past 6 mo	0	0	0	0	1	0	0
2501	42	1	24	24	132	no incident in past 6 mo	0	0	0	0	1	0	0
2502	13	1	0	0	109	no incident in past 6 mo	0	0	0	0	0	0	0
2502	31	1	0	312	106	no incident in past 6 mo	0	0	0	0	0	0	0
2503	9	1	0	0	107	no incident in past 6 mo	0	0	0	0	0	0	0
2503	26	1	0	48	126	at least 1 incident past 6 mo	0	0	0	0	0	0	0
2504	13	0	0	0	132	at least 1 incident past 6 mo	0	0	1	0	0	0	0
2504	39	1	0	0	149	at least 1 incident past 6 mo	0	0	1	0	0	0	0
2505	31	1	0	0	122	no incident in past 6 mo	0	0	0	0	0	0	0
2505	13	0	132	0	112	no incident in past 6 mo	0	0	0	0	0	0	0
2506	42	1	48	168	124	no incident in past 6 mo	0	0	0	0	0	0	0
2506	11	1	24	2568	124	no incident in past 6 mo	0	0	0	0	0	0	0
2507	38	1	0	216	126	no incident in past 6 mo	0	0	0	0	0	0	0
2507	12	0	0	0	122	no incident in past 6 mo	0	0	0	0	0	0	0
2508	40	1	48	576	133	no incident in past 6 mo	0	0	0	0	0	0	0
2508	9	0	0	0	98	no incident in past 6 mo	0	0	0	0	0	0	0
2509	31	1	12	2100	125	no incident in past 6 mo	0	0	0	0	0	0	0
2509	10	1	0	1152	101	no incident in past 6 mo	0	0	0	0	0	0	0
2510	8	1	0	96	108	no incident in past 6 mo	0	1	0	0	0	0	0
2510	50	0	0	0	154	no incident in past 6 mo	0	1	0	0	0	0	0
2511	30	1	24	0	108	at least 1 incident past 6 mo	0	0	0	0	0	0	0
2511	13	1	12	36	107	no incident in past 6 mo	0	0	0	0	0	0	0
2512	10	0	0	48	144	no incident in past 6 mo	0	0	0	0	0	0	0
2512	53	0	24	576	109	no incident in past 6 mo	0	0	0	0	0	0	0
2513	36	1	0	96	94	at least 1 incident past 6 mo	0	0	0	0	0	0	0
2513	11	1	0	0	115	no incident in past 6 mo	0	0	0	0	0	0	0
2514	43	1	0	0	108	no incident in past 6 mo	0	0	0	0	0	0	0
2514	11	1	0	0	113	no incident in past 6 mo	0	0	0	0	0	0	0
2515	39	1	12	204	137	no incident in past 6 mo	0	0	0	0	0	0	0
2515	11	0	0	12	111	no incident in past 6 mo	0	0	0	0	0	0	0
2516	10	1	8400	84	76	no incident in past 6 mo	0	0	0	0	0	0	0
2516	31	1	528	480	95	at least 1 incident past 6 mo	0	0	0	0	0	0	0
2517	35	0	0	0	138	no incident in past 6 mo	0	1	0	0	0	0	0
2517	8	0	36	24	96	no incident in past 6 mo	0	1	0	0	0	0	0
2518	39	0	0	0	137	no incident in past 6 mo	0	0	0	0	0	0	0
2518	8	0	0	0	110	no incident in past 6 mo	0	0	0	0	0	0	0
2519	27	1	0	3924	108	no incident in past 6 mo	0	0	0	0	0	0	0
2519	13	1	24	0	133	no incident in past 6 mo	0	0	0	0	0	0	0
2520	12	1	0	0	108	no incident in past 6 mo	0	0	0	0	0	0	0
2520	40	1	0	0	119	at least 1 incident past 6 mo	0	0	0	0	0	0	0
2521	13	0	48	24	109	no incident in past 6 mo	0	0	0	0	0	0	0
2521	35	1	24	36	133	no incident in past 6 mo	0	0	0	0	0	0	0
2522	13	0	228	0	111	no incident in past 6 mo	0	0	0	0	0	0	0
2522	50	0	0	0	159	no incident in past 6 mo	0	0	0	0	0	0	0
2523	48	1	0	0	131	at least 1 incident past 6 mo	0	0	0	0	0	0	0
2523	12	0	60	0	113	at least 1 incident past 6 mo	0	0	0	0	0	0	0
2524	10	0	36	12	122	no incident in past 6 mo	0	0	0	0	0	0	0
2524	30	1	0	312	126	no incident in past 6 mo	0	0	0	0	0	0	0
2525	9	0	0	0	112	no incident in past 6 mo	0	0	0	0	0	0	0
2525	39	1	84	6264	110	at least 1 incident past 6 mo	0	0	0	0	0	0	0
2526	10	1	0	0	97	no incident in past 6 mo	0	0	0	0	0	0	0
2526	40	1	0	12	96	no incident in past 6 mo	0	0	0	0	0	0	0
2527	10	0	0	0	114	no incident in past 6 mo	0	0	0	0	0	0	0
2527	30	1	12	240	110	no incident in past 6 mo	0	0	0	0	0	0	0
2528	19	1	0	0	124	no incident in past 6 mo	0	0	0	0	0	0	0
2528	9	0	732	252	108	no incident in past 6 mo	0	0	0	0	0	0	0
2529	35	1	0	264	123	at least 1 incident past 6 mo	0	0	0	0	0	0	0
2529	9	0	0	1152	87	no incident in past 6 mo	0	0	0	0	0	0	0
2531	32	1	0	204	119	no incident in past 6 mo	0	0	0	0	0	0	0
2531	14	1	0	120	125	no incident in past 6 mo	0	0	0	0	0	0	0
2532	51	1	0	0	117	no incident in past 6 mo	0	0	0	0	0	0	0
2532	10	0	552	0	106	no incident in past 6 mo	0	0	0	0	0	0	0
2601	12	0	12	0	130	at least 1 incident past 6 mo	0	0	1	0	0	0	0
2601	32	0	0	0	137	at least 1 incident past 6 mo	0	0	1	0	0	0	0
2602	20	1	0	0	130	at least 1 incident past 6 mo	0	0	0	0	0	0	0
2602	12	1	132	0	141	at least 1 incident past 6 mo	0	0	0	0	0	0	0
2603	28	1	0	0	133	no incident in past 6 mo	0	0	0	0	0	0	0
2603	13	1	0	180	122	at least 1 incident past 6 mo	0	0	0	0	0	0	0
2604	13	1	0	0	131	at least 1 incident past 6 mo	0	0	0	0	0	0	0
2604	59	1	0	0	136	at least 1 incident past 6 mo	0	0	0	0	0	0	0
2605	43	1	0	0	117	at least 1 incident past 6 mo	0	0	1	0	0	0	0
2605	10	1	0	0	129	at least 1 incident past 6 mo	0	0	1	0	0	0	0
2606	90	0	84	156	167	at least 1 incident past 6 mo	0	0	0	0	1	0	0
2606	10	0	0	0	127	no incident in past 6 mo	0	0	0	0	1	0	0
2607	38	1	0	0	127	no incident in past 6 mo	0	0	0	0	0	0	0
2607	12	0	0	0	125	no incident in past 6 mo	0	0	0	0	0	0	0
2608	30	1	0	0	115	no incident in past 6 mo	0	0	0	0	0	0	0
2608	14	0	0	0	123	no incident in past 6 mo	0	0	0	0	0	0	0
2609	50	1	0	0	87	no incident in past 6 mo	0	0	0	0	1	0	0
2609	12	0	12	12	130	no incident in past 6 mo	0	0	0	0	1	0	0
2610	8	0	0	0	109	no incident in past 6 mo	0	0	1	0	0	0	0
2610	26	1	0	12	138	at least 1 incident past 6 mo	0	0	1	0	0	0	0
2611	21	1	384	0	134	at least 1 incident past 6 mo	0	0	0	0	0	0	0
2611	8	0	384	0	90	at least 1 incident past 6 mo	0	0	0	0	0	0	0
2612	21	1	0	24	103	at least 1 incident past 6 mo	0	0	1	0	0	0	0
2612	13	0	840	3384	115	at least 1 incident past 6 mo	0	0	1	0	0	0	0
2613	8	1	0	0	115	no incident in past 6 mo	0	0	0	0	0	0	0
2613	40	1	0	0	114	at least 1 incident past 6 mo	0	0	0	0	0	0	0
2614	30	1	0	24	127	at least 1 incident past 6 mo	0	0	1	0	0	0	0
2614	9	1	12	12	106	at least 1 incident past 6 mo	0	0	1	0	0	0	0
2615	9	0	0	0	128	no incident in past 6 mo	0	0	0	0	0	0	0
2615	22	1	0	0	117	no incident in past 6 mo	0	0	0	0	0	0	0
2616	8	1	0	12	122	at least 1 incident past 6 mo	0	0	1	0	0	0	0
2616	38	0	12	12	154	at least 1 incident past 6 mo	0	0	1	0	0	0	0
2617	8	1	0	0	105	at least 1 incident past 6 mo	0	0	0	0	0	0	0
2617	22	1	0	96	117	at least 1 incident past 6 mo	0	0	0	0	0	0	0
2618	63	0	0	0	132	at least 1 incident past 6 mo	0	0	1	0	0	0	0
2618	15	0	0	0	133	at least 1 incident past 6 mo	0	0	1	0	0	0	0
2619	9	0	0	0	109	at least 1 incident past 6 mo	0	0	0	0	0	0	0
2619	48	0	0	0	133	no incident in past 6 mo	0	0	0	0	0	0	0
2620	12	0	0	204	118	at least 1 incident past 6 mo	0	0	1	0	0	0	0
2620	50	0	0	24	104	at least 1 incident past 6 mo	0	0	1	0	0	0	0
2621	11	0	0	12	115	at least 1 incident past 6 mo	0	0	0	0	0	0	0
2621	41	1	12	0	119	no incident in past 6 mo	0	0	0	0	0	0	0
2622	30	1	0	0	143	at least 1 incident past 6 mo	0	0	0	0	0	0	0
2622	9	1	0	0	114	at least 1 incident past 6 mo	0	0	0	0	0	0	0
2623	9	0	0	48	99	no incident in past 6 mo	0	0	1	0	0	0	0
2623	58	0	0	0	121	no incident in past 6 mo	0	0	1	0	0	0	0
2624	13	1	0	0	122	at least 1 incident past 6 mo	0	0	0	0	0	0	0
2624	35	1	0	72	127	at least 1 incident past 6 mo	0	0	0	0	0	0	0
2625	23	1	0	0	123	at least 1 incident past 6 mo	1	0	0	0	0	0	0
2625	12	1	132	0	97	at least 1 incident past 6 mo	1	0	0	0	0	0	0
2626	13	0	0	0	137	at least 1 incident past 6 mo	0	0	0	0	1	0	0
2626	39	1	0	0	127	at least 1 incident past 6 mo	0	0	0	0	1	0	0
2627	16	1	0	0	110	at least 1 incident past 6 mo	0	0	0	0	0	0	0
2627	43	1	0	0	103	no incident in past 6 mo	0	0	0	0	0	0	0
2628	7	0	12	0	108	at least 1 incident past 6 mo	0	0	0	0	0	0	0
2628	49	0	0	0	179	at least 1 incident past 6 mo	0	0	0	0	0	0	0
2629	60	1	0	0	139	at least 1 incident past 6 mo	0	0	0	0	0	0	0
2629	13	1	0	0	101	at least 1 incident past 6 mo	0	0	0	0	0	0	0
2630	10	1	0	0	46	at least 1 incident past 6 mo	0	0	1	0	0	0	0
2630	40	1	0	0	113	no incident in past 6 mo	0	0	1	0	0	0	0
2701	14	0	0	876	125	at least 1 incident past 6 mo	0	0	0	0	0	0	0
2701	53	0	0	0	138	at least 1 incident past 6 mo	0	0	0	0	0	0	0
2702	8	0	6420	0	78	no incident in past 6 mo	0	1	0	0	0	0	0
2702	48	0	48	0	129	at least 1 incident past 6 mo	0	1	0	0	0	0	0
2703	37	1	72	0	120	at least 1 incident past 6 mo	1	0	0	0	0	0	0
2703	9	1	636	0	84	at least 1 incident past 6 mo	1	0	0	0	0	0	0
2704	30	0	0	0	132	at least 1 incident past 6 mo	0	0	0	0	1	0	0
2704	8	1	2868	168	122	no incident in past 6 mo	0	0	0	0	1	0	0
2705	9	1	1356	0	101	no incident in past 6 mo	0	0	0	0	0	0	0
2705	40	1	0	60	68	no incident in past 6 mo	0	0	0	0	0	0	0
2706	9	1	672	0	106	at least 1 incident past 6 mo	1	0	0	0	0	0	0
2706	30	1	72	0	132	no incident in past 6 mo	1	0	0	0	0	0	0
2707	41	0	2112	0	137	no incident in past 6 mo	0	1	0	0	0	0	0
2707	11	0	1344	0	113	no incident in past 6 mo	0	1	0	0	0	0	0
2708	12	1	228	0	127	no incident in past 6 mo	0	0	1	0	0	0	0
2708	43	1	12	0	121	no incident in past 6 mo	0	0	1	0	0	0	0
2709	8	0	4188	0	106	no incident in past 6 mo	0	0	0	0	0	0	0
2709	32	1	0	12	155	no incident in past 6 mo	0	0	0	0	0	0	0
2710	35	0	420	0	149	no incident in past 6 mo	0	1	0	0	0	0	0
2710	8	0	12	0	110	no incident in past 6 mo	0	1	0	0	0	0	0
2711	9	0	840	0	108	no incident in past 6 mo	0	0	0	0	1	0	0
2711	23	0	0	0	156	no incident in past 6 mo	0	0	0	0	1	0	0
2712	43	1	0	0	116	no incident in past 6 mo	0	0	0	0	0	0	0
2712	10	1	0	0	124	no incident in past 6 mo	0	0	0	0	0	0	0
2713	14	1	432	0	87	no incident in past 6 mo	1	0	0	0	0	0	0
2713	34	1	48	0	121	at least 1 incident past 6 mo	1	0	0	0	0	0	0
2714	9	0	780	0	129	at least 1 incident past 6 mo	0	0	0	0	0	0	0
2714	29	0	0	12	133	at least 1 incident past 6 mo	0	0	0	0	0	0	0
2715	12	1	0	0	123	at least 1 incident past 6 mo	1	0	0	0	0	0	0
2715	32	1	0	0	128	at least 1 incident past 6 mo	1	0	0	0	0	0	0
2716	7	0	12	0	85	no incident in past 6 mo	0	0	0	0	0	0	0
2716	48	1	0	0	115	no incident in past 6 mo	0	0	0	0	0	0	0
2717	35	0	0	36	97	no incident in past 6 mo	0	1	0	0	0	0	0
2717	8	1	144	0	109	no incident in past 6 mo	0	1	0	0	0	0	0
2718	6	1	36	0	121	at least 1 incident past 6 mo	0	0	0	0	0	0	0
2718	25	1	0	0	127	at least 1 incident past 6 mo	0	0	0	0	0	0	0
2719	19	1	396	0	104	at least 1 incident past 6 mo	1	0	0	0	0	0	0
2719	8	1	1716	0	118	no incident in past 6 mo	1	0	0	0	0	0	0
2720	22	1	84	132	121	no incident in past 6 mo	0	0	0	0	1	0	0
2720	7	0	720	0	91	no incident in past 6 mo	0	0	0	0	1	0	0
2721	32	1	0	84	129	no incident in past 6 mo	0	0	0	0	0	0	0
2721	10	0	2124	0	111	at least 1 incident past 6 mo	0	0	0	0	0	0	0
2722	7	0	24	0	100	at least 1 incident past 6 mo	1	0	0	0	0	0	0
2722	31	1	0	0	119	at least 1 incident past 6 mo	1	0	0	0	0	0	0
2723	12	0	384	0	113	no incident in past 6 mo	1	0	0	0	0	0	0
2723	38	1	0	0	129	at least 1 incident past 6 mo	1	0	0	0	0	0	0
2724	37	1	0	0	113	no incident in past 6 mo	0	0	0	0	0	0	0
2724	7	1	324	0	118	no incident in past 6 mo	0	0	0	0	0	0	0
2725	25	1	120	0	128	no incident in past 6 mo	0	1	0	0	0	0	0
2725	10	0	120	0	103	no incident in past 6 mo	0	1	0	0	0	0	0
2726	25	1	108	12	139	at least 1 incident past 6 mo	0	0	0	0	0	0	0
2726	9	1	900	0	98	at least 1 incident past 6 mo	0	0	0	0	0	0	0
2727	43	0	912	0	132	at least 1 incident past 6 mo	0	1	0	0	0	0	0
2727	11	0	1032	264	104	no incident in past 6 mo	0	1	0	0	0	0	0
2728	14	1	156	0	118	no incident in past 6 mo	0	1	0	0	0	0	0
2728	30	0	12	0	142	no incident in past 6 mo	0	1	0	0	0	0	0
2729	20	1	36	0	118	at least 1 incident past 6 mo	0	0	0	1	0	0	0
2729	6	0	0	0	126	no incident in past 6 mo	0	0	0	1	0	0	0
2730	35	0	12	0	145	no incident in past 6 mo	0	1	0	0	0	0	0
2730	11	0	6324	84	102	no incident in past 6 mo	0	1	0	0	0	0	0
2801	7	1	0	0	143	at least 1 incident past 6 mo	1	0	0	0	0	0	0
2801	30	0	0	0	140	at least 1 incident past 6 mo	1	0	0	0	0	0	0
2802	31	1	12	0	112	no incident in past 6 mo	0	0	0	0	0	0	0
2802	6	0	0	0	119	at least 1 incident past 6 mo	0	0	0	0	0	0	0
2803	6	0	408	0	128	at least 1 incident past 6 mo	1	0	0	0	0	0	0
2803	29	1	0	0	123	no incident in past 6 mo	1	0	0	0	0	0	0
2804	45	1	0	0	114	no incident in past 6 mo	0	0	0	0	0	0	0
2804	9	0	84	0	116	no incident in past 6 mo	0	0	0	0	0	0	0
2805	34	0	1188	432	147	at least 1 incident past 6 mo	0	1	0	0	0	0	0
2805	8	0	180	372	109	at least 1 incident past 6 mo	0	1	0	0	0	0	0
2806	4	0	0	0	128	at least 1 incident past 6 mo	0	1	0	0	0	0	0
2806	29	0	204	0	164	no incident in past 6 mo	0	1	0	0	0	0	0
2807	29	1	0	0	123	at least 1 incident past 6 mo	0	0	0	0	0	0	0
2807	8	1	384	0	133	at least 1 incident past 6 mo	0	0	0	0	0	0	0
2808	37	0	12	0	149	no incident in past 6 mo	0	1	0	0	0	0	0
2808	6	0	936	0	111	no incident in past 6 mo	0	1	0	0	0	0	0
2809	30	1	0	0	127	at least 1 incident past 6 mo	1	0	0	0	0	0	0
2809	6	1	72	0	123	no incident in past 6 mo	1	0	0	0	0	0	0
2810	14	1	528	636	158	no incident in past 6 mo	1	0	0	0	0	0	0
2810	40	0	0	60	176	no incident in past 6 mo	1	0	0	0	0	0	0
2811	13	0	36	0	109	at least 1 incident past 6 mo	1	0	0	0	0	0	0
2811	50	0	0	0	113	at least 1 incident past 6 mo	1	0	0	0	0	0	0
2812	39	0	0	0	190	at least 1 incident past 6 mo	1	0	0	0	0	0	0
2812	7	0	24	0	143	at least 1 incident past 6 mo	1	0	0	0	0	0	0
2813	25	1	0	0	117	at least 1 incident past 6 mo	0	0	0	0	0	0	0
2813	8	0	120	0	114	at least 1 incident past 6 mo	0	0	0	0	0	0	0
2814	40	0	1020	0	128	at least 1 incident past 6 mo	0	1	0	0	0	0	0
2814	7	0	156	0	111	at least 1 incident past 6 mo	0	1	0	0	0	0	0
2815	32	0	684	0	173	at least 1 incident past 6 mo	0	1	0	0	0	0	0
2815	8	1	624	0	113	at least 1 incident past 6 mo	0	1	0	0	0	0	0
2816	7	0	660	0	138	no incident in past 6 mo	0	0	0	0	0	0	0
2816	60	1	24	36	135	at least 1 incident past 6 mo	0	0	0	0	0	0	0
2817	50	1	36	0	111	at least 1 incident past 6 mo	0	0	0	0	0	0	0
2817	13	0	648	12	104	at least 1 incident past 6 mo	0	0	0	0	0	0	0
2818	11	1	96	0	115	at least 1 incident past 6 mo	0	0	0	1	0	0	0
2818	25	1	0	0	97	at least 1 incident past 6 mo	0	0	0	1	0	0	0
2819	7	1	264	0	102	at least 1 incident past 6 mo	0	1	0	0	0	0	0
2819	37	0	0	48	158	no incident in past 6 mo	0	1	0	0	0	0	0
2820	11	0	900	0	137	no incident in past 6 mo	0	0	0	0	0	0	0
2820	36	0	12	0	183	at least 1 incident past 6 mo	0	0	0	0	0	0	0
2821	37	0	324	0	149	at least 1 incident past 6 mo	1	0	0	0	0	0	0
2821	7	0	852	0	108	at least 1 incident past 6 mo	1	0	0	0	0	0	0
2822	23	1	0	144	123	at least 1 incident past 6 mo	0	0	0	0	0	0	0
2822	6	1	0	0	123	at least 1 incident past 6 mo	0	0	0	0	0	0	0
2823	10	0	696	0	108	at least 1 incident past 6 mo	0	0	0	0	0	0	0
2823	36	1	0	120	134	at least 1 incident past 6 mo	0	0	0	0	0	0	0
2824	39	0	0	0	159	no incident in past 6 mo	0	1	0	0	0	0	0
2824	6	1	12	0	139	no incident in past 6 mo	0	1	0	0	0	0	0
2825	10	1	0	0	123	at least 1 incident past 6 mo	0	0	0	0	0	0	0
2825	34	1	24	0	143	at least 1 incident past 6 mo	0	0	0	0	0	0	0
2826	9	1	12	0	120	at least 1 incident past 6 mo	0	0	0	0	0	0	0
2826	22	1	24	0	125	at least 1 incident past 6 mo	0	0	0	0	0	0	0
2827	42	1	0	0	131	no incident in past 6 mo	0	0	0	0	0	0	0
2827	11	1	24	0	118	no incident in past 6 mo	0	0	0	0	0	0	0
2828	23	1	0	0	152	no incident in past 6 mo	0	0	0	0	0	0	0
2828	7	1	0	0	117	at least 1 incident past 6 mo	0	0	0	0	0	0	0
2829	30	1	0	0	97	at least 1 incident past 6 mo	0	0	0	0	0	0	0
2829	14	0	12	0	103	no incident in past 6 mo	0	0	0	0	0	0	0
2830	27	1	0	0	130	at least 1 incident past 6 mo	0	0	0	0	0	0	0
2830	7	1	12	0	105	at least 1 incident past 6 mo	0	0	0	0	0	0	0
2831	6	1	0	0	113	at least 1 incident past 6 mo	1	0	0	0	0	0	0
2831	30	1	420	0	125	no incident in past 6 mo	1	0	0	0	0	0	0
2901	6	0	48	0	128	at least 1 incident past 6 mo	1	0	0	0	0	0	0
2901	34	1	0	12	109	no incident in past 6 mo	1	0	0	0	0	0	0
2902	28	1	2916	0	138	at least 1 incident past 6 mo	0	0	0	0	0	0	0
2902	10	1	216	0	129	no incident in past 6 mo	0	0	0	0	0	0	0
2903	10	1	2712	0	125	at least 1 incident past 6 mo	0	0	0	0	0	0	0
2903	35	1	0	0	130	at least 1 incident past 6 mo	0	0	0	0	0	0	0
2904	11	1	312	0	91	at least 1 incident past 6 mo	0	1	0	0	0	0	0
2904	42	0	12	0	146	at least 1 incident past 6 mo	0	1	0	0	0	0	0
2905	6	0	0	0	116	no incident in past 6 mo	0	0	0	0	0	0	0
2905	28	1	0	0	124	at least 1 incident past 6 mo	0	0	0	0	0	0	0
2906	23	1	0	0	128	at least 1 incident past 6 mo	0	0	0	0	0	0	0
2906	10	1	0	84	115	at least 1 incident past 6 mo	0	0	0	0	0	0	0
2907	12	0	0	144	98	at least 1 incident past 6 mo	0	0	0	0	0	0	0
2907	30	1	0	0	109	no incident in past 6 mo	0	0	0	0	0	0	0
2908	9	1	11232	0	117	no incident in past 6 mo	0	0	0	0	0	0	0
2908	36	0	612	108	129	at least 1 incident past 6 mo	0	0	0	0	0	0	0
2909	6	0	0	0	115	at least 1 incident past 6 mo	1	0	0	0	0	0	0
2909	29	0	0	0	151	no incident in past 6 mo	1	0	0	0	0	0	0
2910	7	0	72	0	125	at least 1 incident past 6 mo	0	0	0	0	0	0	0
2910	50	1	0	0	128	at least 1 incident past 6 mo	0	0	0	0	0	0	0
2911	10	1	228	0	111	no incident in past 6 mo	0	0	0	0	0	0	0
2911	54	1	0	0	114	no incident in past 6 mo	0	0	0	0	0	0	0
2912	9	1	2340	0	114	no incident in past 6 mo	1	0	0	0	0	0	0
2912	36	1	264	0	112	at least 1 incident past 6 mo	1	0	0	0	0	0	0
2913	65	1	0	0	151	no incident in past 6 mo	0	0	0	0	1	0	0
2913	13	0	60	24	131	no incident in past 6 mo	0	0	0	0	1	0	0
2914	42	0	4392	0	102	no incident in past 6 mo	0	1	0	0	0	0	0
2914	6	0	1200	0	100	no incident in past 6 mo	0	1	0	0	0	0	0
2915	27	1	0	0	139	at least 1 incident past 6 mo	0	0	0	0	0	0	0
2915	6	1	192	0	112	no incident in past 6 mo	0	0	0	0	0	0	0
2916	39	1	0	0	126	no incident in past 6 mo	0	0	0	0	0	0	0
2916	10	1	216	0	120	no incident in past 6 mo	0	0	0	0	0	0	0
2917	46	0	0	0	123	no incident in past 6 mo	0	0	0	0	0	0	0
2917	14	0	1032	0	108	no incident in past 6 mo	0	0	0	0	0	0	0
2918	14	0	0	0	138	no incident in past 6 mo	0	0	0	0	0	0	0
2918	30	1	0	0	119	at least 1 incident past 6 mo	0	0	0	0	0	0	0
2919	30	0	648	0	119	no incident in past 6 mo	1	0	0	0	0	0	0
2919	6	0	84	0	112	at least 1 incident past 6 mo	1	0	0	0	0	0	0
2920	8	1	420	0	122	no incident in past 6 mo	0	0	0	0	0	0	0
2920	22	1	0	0	126	at least 1 incident past 6 mo	0	0	0	0	0	0	0
2921	6	0	0	0	116	no incident in past 6 mo	0	0	0	0	0	0	0
2921	39	0	60	0	135	at least 1 incident past 6 mo	0	0	0	0	0	0	0
2922	58	0	0	0	139	at least 1 incident past 6 mo	0	0	0	0	1	0	0
2922	11	1	192	0	122	at least 1 incident past 6 mo	0	0	0	0	1	0	0
2923	6	1	72	0	97	at least 1 incident past 6 mo	0	0	0	0	0	0	0
2923	45	1	0	0	122	at least 1 incident past 6 mo	0	0	0	0	0	0	0
2924	34	0	540	0	125	at least 1 incident past 6 mo	0	0	0	0	0	0	0
2924	13	1	252	0	119	at least 1 incident past 6 mo	0	0	0	0	0	0	0
2925	12	1	216	0	110	at least 1 incident past 6 mo	0	0	0	0	0	0	0
2925	35	1	96	0	114	at least 1 incident past 6 mo	0	0	0	0	0	0	0
2926	46	0	0	12	142	at least 1 incident past 6 mo	0	0	0	0	0	0	0
2926	8	1	48	12	122	at least 1 incident past 6 mo	0	0	0	0	0	0	0
2927	13	0	24	0	106	no incident in past 6 mo	0	1	0	0	0	0	0
2927	27	0	24	0	142	at least 1 incident past 6 mo	0	1	0	0	0	0	0
2928	9	0	288	0	120	no incident in past 6 mo	0	0	0	0	0	0	0
2928	28	1	2640	0	134	at least 1 incident past 6 mo	0	0	0	0	0	0	0
2929	6	0	36	0	106	no incident in past 6 mo	0	0	0	0	0	0	0
2929	38	0	0	0	163	no incident in past 6 mo	0	0	0	0	0	0	0
2930	6	1	0	0	116	at least 1 incident past 6 mo	0	1	0	0	0	0	0
2930	40	0	756	0	98	at least 1 incident past 6 mo	0	1	0	0	0	0	0
3001	8	0	12	0	113	at least 1 incident past 6 mo	0	0	0	0	0	0	0
3001	28	1	0	0	136	at least 1 incident past 6 mo	0	0	0	0	0	0	0
3002	53	1	0	0	132	at least 1 incident past 6 mo	0	0	0	0	0	0	0
3002	6	1	324	0	119	at least 1 incident past 6 mo	0	0	0	0	0	0	0
3003	32	0	0	0	163	at least 1 incident past 6 mo	0	0	0	0	0	0	0
3003	10	1	0	0	125	no incident in past 6 mo	0	0	0	0	0	0	0
3004	14	1	48	0	122	at least 1 incident past 6 mo	0	0	0	0	0	0	0
3004	52	1	12	0	115	no incident in past 6 mo	0	0	0	0	0	0	0
3005	30	1	48	36	108	at least 1 incident past 6 mo	0	0	0	0	0	0	0
3005	5	0	444	0	88	no incident in past 6 mo	0	0	0	0	0	0	0
3006	30	1	12	0	130	no incident in past 6 mo	0	1	0	0	0	0	0
3006	5	0	1008	0	89	no incident in past 6 mo	0	1	0	0	0	0	0
3007	15	1	0	0	125	at least 1 incident past 6 mo	0	0	0	0	0	0	0
3007	35	1	0	0	111	at least 1 incident past 6 mo	0	0	0	0	0	0	0
3008	10	1	408	0	113	at least 1 incident past 6 mo	0	0	0	0	0	0	0
3008	52	1	12	0	118	at least 1 incident past 6 mo	0	0	0	0	0	0	0
3009	37	1	0	48	101	at least 1 incident past 6 mo	0	0	0	0	0	0	0
3009	6	0	0	0	47	at least 1 incident past 6 mo	0	0	0	0	0	0	0
3010	30	1	0	0	112	at least 1 incident past 6 mo	0	0	0	0	0	0	0
3010	8	1	48	0	118	no incident in past 6 mo	0	0	0	0	0	0	0
3011	45	1	0	0	111	no incident in past 6 mo	0	0	0	0	0	0	0
3011	9	0	60	0	100	no incident in past 6 mo	0	0	0	0	0	0	0
3012	6	1	24	0	120	no incident in past 6 mo	1	0	0	0	0	0	0
3012	38	1	0	0	124	no incident in past 6 mo	1	0	0	0	0	0	0
3013	45	1	0	0	118	no incident in past 6 mo	0	0	0	0	0	0	0
3013	11	1	456	0	126	at least 1 incident past 6 mo	0	0	0	0	0	0	0
3014	42	1	0	0	135	no incident in past 6 mo	0	0	0	0	0	0	0
3014	14	1	12	0	111	at least 1 incident past 6 mo	0	0	0	0	0	0	0
3015	14	0	1188	0	127	at least 1 incident past 6 mo	0	1	0	0	0	0	0
3015	45	0	420	0	151	no incident in past 6 mo	0	1	0	0	0	0	0
3016	23	0	0	0	142	no incident in past 6 mo	0	0	0	0	0	0	0
3016	15	0	0	0	119	at least 1 incident past 6 mo	0	0	0	0	0	0	0
3017	15	1	0	0	134	at least 1 incident past 6 mo	1	0	0	0	0	0	0
3017	39	1	0	0	144	at least 1 incident past 6 mo	1	0	0	0	0	0	0
3018	10	0	204	0	118	no incident in past 6 mo	0	0	0	0	0	0	0
3018	45	1	72	0	120	at least 1 incident past 6 mo	0	0	0	0	0	0	0
3019	10	1	12	0	129	at least 1 incident past 6 mo	1	0	0	0	0	0	0
3019	25	1	0	0	115	at least 1 incident past 6 mo	1	0	0	0	0	0	0
3020	7	0	336	0	124	at least 1 incident past 6 mo	0	0	0	0	0	0	0
3020	23	1	72	0	114	at least 1 incident past 6 mo	0	0	0	0	0	0	0
3021	10	1	36	0	122	no incident in past 6 mo	1	0	0	0	0	0	0
3021	40	1	12	0	105	no incident in past 6 mo	1	0	0	0	0	0	0
3022	30	1	0	0	122	no incident in past 6 mo	0	0	0	0	0	0	0
3022	6	0	12	0	111	no incident in past 6 mo	0	0	0	0	0	0	0
3023	7	0	0	0	103	at least 1 incident past 6 mo	0	0	0	0	0	0	0
3023	41	1	0	0	119	no incident in past 6 mo	0	0	0	0	0	0	0
3024	12	0	312	0	115	at least 1 incident past 6 mo	0	0	0	0	0	0	0
3024	30	1	96	0	126	at least 1 incident past 6 mo	0	0	0	0	0	0	0
3025	13	0	144	0	123	no incident in past 6 mo	0	0	0	0	0	0	0
3025	60	0	12	0	126	at least 1 incident past 6 mo	0	0	0	0	0	0	0
3026	30	1	48	0	134	at least 1 incident past 6 mo	0	0	0	0	0	0	0
3026	10	0	324	0	130	at least 1 incident past 6 mo	0	0	0	0	0	0	0
3027	6	1	12	12	111	at least 1 incident past 6 mo	0	0	0	0	0	0	0
3027	25	1	0	0	83	at least 1 incident past 6 mo	0	0	0	0	0	0	0
3028	5	1	0	0	100	no incident in past 6 mo	0	0	0	0	0	0	0
3028	30	1	0	0	122	no incident in past 6 mo	0	0	0	0	0	0	0
3029	34	1	0	0	93	no incident in past 6 mo	1	0	0	0	0	0	0
3029	10	1	12	0	92	at least 1 incident past 6 mo	1	0	0	0	0	0	0
3030	6	0	792	0	111	at least 1 incident past 6 mo	0	0	0	0	1	0	0
3030	16	1	12	0	111	no incident in past 6 mo	0	0	0	0	1	0	0
3031	12	0	24	0	109	at least 1 incident past 6 mo	0	0	0	0	0	0	0
3031	60	0	0	0	121	at least 1 incident past 6 mo	0	0	0	0	0	0	0
